# Supplementary material for: 5-Bromo-3-cyclo­pentyl­sulfinyl-2-methyl-1-benzofuran
Source: Acta Crystallogr Sect E Struct Rep Online. 2011 May 11;67(Pt 6):o1386. doi: 10.1107/S1600536811017120 (PMC3120517; doi:10.1107/S1600536811017120)
Supplement: Supplementary file 1 [file e-67-o1386-sup1.cif]

##############################################################################
###                                                                        ###
###           Electronic papers (Acta Crystallographica Section C)         ###
###                                                                        ###
##############################################################################
#                                                                            #
# This paper is published electronically. It meets the data-validation       #
# criteria for publication in Acta Crystallographica Section C.              #
# The submission has been checked by a Section C Co-editor though the text   #
# in _publ_section_comments is the responsibility of the authors.            #
#                                                                            #
# Electronic papers are listed in the printed contents pages of an issue of  #
# Acta Crystallographica Section C within two months of acceptance and are   #
# available by email and via the online contents pages for that issue.       #
#                                                                            #
# Software is freely available for graphical display of the structure(s) in  #
# this CIF.  For information consult the CIF home page http://www.iucr.org/  #
# cif/home.html                                                              #
#                                                                            #
#            Copyright International Union of Crystallography                #
#                                                                            #
##############################################################################
data_global
_audit_creation_method     'form.cif (version 2.0)'
_journal_data_validation_number     ?
_journal_date_recd_electronic     2011-05-03
_journal_date_accepted     2011-05-06
_journal_name_full     'Acta Crystallographica, Section E'
_journal_year     2011
_journal_volume     67
_journal_issue      6
_journal_page_first     eo1386
_journal_page_last     eo1386
_journal_paper_category     QO
_journal_coeditor_code     QK2009
_publ_contact_author_name     'Prof. Uk Lee'
_publ_contact_author_address
;
 Department of Chemistry, Pukyong National University, 599-1 Daeyeon 3-dong
 Nam-gu, Busan 608-737, Republic of Korea
;
_publ_contact_author_email     'uklee@pknu.ac.kr'
_publ_contact_author_fax     '+82-51-629-5583'
_publ_contact_author_phone     '+82-51-629-5596'
_publ_section_title
;
5-Bromo-3-cyclopentylsulfinyl-2-methyl-1-benzofuran
;
loop_
    _publ_author_name
    _publ_author_address
    'Seo, Pil Ja'
;
 Department of Chemistry, Dongeui University, San 24 Kaya-dong Busanjin-gu,
 Busan 614-714, Republic of Korea
;
    'Choi, Hong Dae'
;
 Department of Chemistry, Dongeui University, San 24 Kaya-dong Busanjin-gu,
 Busan 614-714, Republic of Korea
;
    'Son, Byeng Wha'
;
 Department of Chemistry, Pukyong National University, 599-1 Daeyeon 3-dong
 Nam-gu, Busan 608-737, Republic of Korea
;
    'Lee, Uk'
;
 Department of Chemistry, Pukyong National University, 599-1 Daeyeon 3-dong
 Nam-gu, Busan 608-737, Republic of Korea
;
_publ_section_synopsis     .
_publ_section_abstract
;
In the title compound, C~14~H~15~BrO~2~S, the cyclopentyl ring adopts an
envelope conformation. In the crystal, molecules are linked through weak
intermolecular C---H...O hydrogen bonds. In the cyclopentyl ring, two adjacent
C atoms are disordered over two sets of sites with site-occupancy factors of
0.618 (11) and 0.382 (11).
;
_publ_section_comment
;
Recently, many compounds having a benzofuran skeleton have attracted
much attention due to their diverse pharmacological properties such as
antibacterial and antifungal, antitumor and antiviral, and antimicrobial
activities (Aslam <i>et al.</i>, 2009, Galal <i>et al.</i>,
2009,
Khan <i>et al.</i>, 2005). These benzofuran derivatives occur in a wide
range of natural products (Akgul & Anil, 2003; Soekamto <i>et al.</i>,
2003).
As part of our ongoing program of the substituent effect on the solid state
structures of
5-bromo-3-cyclohexylsulfinyl-2-methyl-1-benzofuran analogues
(Choi <i>et al.</i>, 2011<i><i>a</i>, b</i>), we report herein the
crystal structure
of the title compound.
In the title molecule (Fig. 1), the benzofuran unit is essentially planar,
with a mean deviation of 0.012 (2) \%A from the least-squares plane defined
by the nine constituent atoms. The cyclopentyl ring is in the envelope form.
In the cyclopentyl ring, two C atoms (C12 & C13) are disordered over two
positions with site-occupancy factors, from refinement of 0.62 (1) (part A)
and 0.38 (1) (part B). The crystal packing is stabilized by weak
intermolecular C---H...O hydrogen bonds; the first one between a benzene H
atom and the O atom of the sulfinyl group (Table 1; C3---H3...O2^i^), and
the second one between a cyclopentyl H atom and the furan O atom
(Table 1; C11---H11C...O1^ii^).
;
_publ_section_references
;
Akgul, Y. Y. & Anil, H. (2003). <i>Phytochemistry</i>, <b>63</b>,
939--943.
Aslam, S. N., Stevenson, P. C., Kokubun, T. & Hall, D. R. (2009).
<i>Microbiol. Res</i>. <b>164</b>, 191--195.
Brandenburg, K. (1998). <i>DIAMOND</i>. Crystal Impact GbR, Bonn,
Germany.
Bruker  (2009). <i>APEX2</i>, <i>SADABS</i> and <i>SAINT</i>. Bruker
AXS Inc., Madison, Wisconsin, USA.
Choi, H. D., Seo, P. J., Son, B. W. & Lee, U. (2011<i>a</i>). <i>Acta
Cryst.</i> E<b>67</b>, o527.
Choi, H. D., Seo, P. J., Son, B. W. & Lee, U. (2011<i>b</i>). <i>Acta
Cryst.</i> E<b>67</b>, o1039.
Farrugia, L. J. (1997). <i>J. Appl. Cryst.</i> <b>30</b>, 565.
Galal, S. A., Abd El-All, A. S., Abdallah, M. M. & El-Diwani, H. I.
(2009). <i>Bioorg. Med. Chem. Lett</i>. <b>19</b>, 2420--2428.
Khan, M. W., Alam, M. J., Rashid, M. A. & Chowdhury, R. (2005).
<i>Bioorg. Med. Chem</i>. <b>13</b>, 4796--4805.
Sheldrick, G. M. (2008). <i>Acta Cryst.</i> A<b>64</b>, 112--122.
Soekamto, N. H., Achmad, S. A., Ghisalberti, E. L., Hakim, E. H. &
Syah, Y. M. (2003). <i>Phytochemistry</i>, <b>64</b>, 831--834.
;
_publ_section_related_literature
;
For the biological activity of benzofuran compounds, see: Aslam <i>et al.</i>
(2009); Galal <i>et al.</i> (2009); Khan <i>et al.</i>
(2005). For natural
products with benzofuran rings, see: Akgul & Anil (2003); Soekamto
<i>et
al.</i> (2003). For structural studies of related
5-bromo-3-cyclohexylsulfinyl-2-methyl-1-benzofuran derivatives , see: Choi
<i>et al.</i> (2011<i><i>a</i>,b</i>).
;
_publ_section_exptl_prep
;
77% 3-chloroperoxybenzoic acid (269 mg, 1.2 mmol) was added in small
portions to a stirred solution of
5-bromo-3-cyclopentylsulfanyl-2-methyl-1-benzofuran
(373 mg, 1.2 mmol) in dichloromethane (30 mL) at 273 K.
After being stirred at room temperature for 4h, the mixture
was washed with saturated sodium bicarbonate solution and the
organic layer was separated, dried over
anhydrous magnesium sulfate, filtered and concentrated at reduced
pressure. The residue was purified by column chromatography
(hexane--ethyl acetate, 1:1 v/v) to afford the title compound as a
colorless solid [yield 71%, m.p. 405--406 K; <i>R</i>~f~ = 0.66
(hexane--ethyl acetate, 1:1 v/v)]. Single crystals suitable for X-ray
diffraction were prepared by slow evaporation of a solution of the
title compound in ethyl acetate at room temperature.
;
_publ_section_exptl_refinement
;
All H atoms were positioned geometrically and refined using a riding model,
with C---H = 0.95 \%A for aryl, 1.00 \%A for methine, 0.99 \%A for methylene
and 0.98 \%A for methyl H atoms, respectively. <i>U</i>~iso~(H) =
1.2<i>U</i>~eq~(C) for aryl, methine, and methylene, and 1.5<i>U</i>~eq~(C)
for methyl H atoms. Two C atoms of the cyclopentyl ring are disordered
over two positions with site-occupancy factors, from refinement of
0.62 (1) (part A) and 0.38 (1) (part B). The distance of equivalent C--C pairs
was restrained to 0.001 \%A using commd  SADI and DELU, and displacement
ellipsoids of C12 and C13 set were restrained to 0.01 using command ISOR.
;
data_I
_chemical_name_systematic
;
5-Bromo-3-cyclopentylsulfinyl-2-methyl-1-benzofuran
;
_chemical_name_common     ?
_chemical_formula_moiety     'C14 H15 Br O2 S'
_chemical_formula_sum     'C14 H15 Br O2 S'
_chemical_formula_iupac     'C14 H15 Br O2 S'
_chemical_formula_weight     327.23
_chemical_melting_point     ?
_symmetry_cell_setting     monoclinic
_symmetry_space_group_name_H-M     'P 21/c  '
_symmetry_space_group_name_Hall     '-P 2ybc'
loop_
    _symmetry_equiv_pos_as_xyz
    'x, y, z'
    '-x, y+1/2, -z+1/2'
    '-x, -y, -z'
    'x, -y-1/2, z-1/2'
_cell_length_a     9.4166(6)
_cell_length_b     9.5369(7)
_cell_length_c     15.1662(11)
_cell_angle_alpha     90.00
_cell_angle_beta     100.033(4)
_cell_angle_gamma     90.00
_cell_volume     1341.17(16)
_cell_formula_units_Z     4
_cell_measurement_reflns_used     5053
_cell_measurement_theta_min     2.53
_cell_measurement_theta_max     27.38
_cell_measurement_temperature     173(2)
_exptl_crystal_description     'block'
_exptl_crystal_colour     'colourless'
_exptl_crystal_size_max     0.307
_exptl_crystal_size_mid     0.243
_exptl_crystal_size_min     0.126
_exptl_crystal_density_diffrn     1.621
_exptl_crystal_density_meas     ?
_exptl_crystal_density_method     'not measured'
_exptl_crystal_F_000     664
_exptl_absorpt_coefficient_mu     3.211
_exptl_absorpt_correction_type     multi-scan
_exptl_absorpt_process_details     '(SADABS; Bruker, 2009)'
_exptl_absorpt_correction_T_min     0.5311
_exptl_absorpt_correction_T_max     0.7456
_exptl_special_details     ?
_diffrn_ambient_temperature     173(2)
_diffrn_radiation_type     MoK\a
_diffrn_radiation_wavelength     0.71073
_diffrn_radiation_source     'rotating anode'
_diffrn_radiation_monochromator     'graphite multilayer'
_diffrn_measurement_device_type     'Bruker SMART APEXII CCD'
_diffrn_measurement_method     '\f and \w scans'
_diffrn_detector_area_resol_mean     10.0
_diffrn_reflns_number     12376
_diffrn_reflns_av_R_equivalents     0.0352
_diffrn_reflns_av_sigmaI/netI     0.0320
_diffrn_reflns_theta_min     2.20
_diffrn_reflns_theta_max     27.56
_diffrn_reflns_theta_full     27.56
_diffrn_measured_fraction_theta_max     0.996
_diffrn_measured_fraction_theta_full     0.996
_diffrn_reflns_limit_h_min     -12
_diffrn_reflns_limit_h_max     12
_diffrn_reflns_limit_k_min     -11
_diffrn_reflns_limit_k_max     12
_diffrn_reflns_limit_l_min     -19
_diffrn_reflns_limit_l_max     18
_diffrn_standards_number     0
_diffrn_standards_interval_count     ?
_diffrn_standards_interval_time     ?
_diffrn_standards_decay_%     ?
_refine_special_details
;
 Refinement of F^2^ against ALL reflections.  The weighted R-factor wR and
 goodness of fit S are based on F^2^, conventional R-factors R are based
 on F, with F set to zero for negative F^2^. The threshold expression of
 F^2^ > 2sigma(F^2^) is used only for calculating R-factors(gt) etc. and is
 not relevant to the choice of reflections for refinement.  R-factors based
 on F^2^ are statistically about twice as large as those based on F, and R-
 factors based on ALL data will be even larger.
;
_reflns_number_total     3098
_reflns_number_gt     2567
_reflns_threshold_expression     I>2\s(I)
_refine_ls_structure_factor_coef     Fsqd
_refine_ls_matrix_type     full
_refine_ls_R_factor_all     0.0447
_refine_ls_R_factor_gt     0.0345
_refine_ls_wR_factor_gt     0.0899
_refine_ls_wR_factor_ref     0.0939
_refine_ls_goodness_of_fit_ref     1.060
_refine_ls_restrained_S_all     1.053
_refine_ls_number_reflns     3098
_refine_ls_number_parameters     182
_refine_ls_number_restraints     83
_refine_ls_hydrogen_treatment     constr
_refine_ls_weighting_scheme     calc
_refine_ls_weighting_details
         'calc w=1/[\s^2^(Fo^2^)+(0.0474P)^2^+0.9434P] where P=(Fo^2^+2Fc^2^)/3'
_atom_sites_solution_hydrogens     difmap
_atom_sites_solution_primary     direct
_atom_sites_solution_secondary     difmap
_refine_ls_shift/su_max     0.000
_refine_ls_shift/su_mean     0.000
_refine_diff_density_max     0.538
_refine_diff_density_min     -0.644
_refine_ls_extinction_method     none
_refine_ls_extinction_coef     ?
loop_
    _atom_type_symbol
    _atom_type_description
    _atom_type_scat_dispersion_real
    _atom_type_scat_dispersion_imag
    _atom_type_scat_source
    'C' 'C' 0.0033 0.0016
                         'International Tables Vol C Tables 4.2.6.8 and 6.1.1.4'
    'H' 'H' 0.0000 0.0000
                         'International Tables Vol C Tables 4.2.6.8 and 6.1.1.4'
    'O' 'O' 0.0106 0.0060
                         'International Tables Vol C Tables 4.2.6.8 and 6.1.1.4'
    'S' 'S' 0.1246 0.1234
                         'International Tables Vol C Tables 4.2.6.8 and 6.1.1.4'
    'Br' 'Br' -0.2901 2.4595
                         'International Tables Vol C Tables 4.2.6.8 and 6.1.1.4'
_computing_data_collection     '<i>APEX2</i> (Bruker, 2009)'
_computing_cell_refinement     '<i>SAINT</i> (Bruker, 2009)'
_computing_data_reduction     '<i>SAINT</i> (Bruker, 2009)'
_computing_structure_solution     '<i>SHELXS97</i> (Sheldrick, 2008)'
_computing_structure_refinement     '<i>SHELXL97</i> (Sheldrick, 2008)'
_computing_molecular_graphics
        '<i>ORTEP-3</i> (Farrugia, 1997) and <i>DIAMOND</i> (Brandenburg, 1998)'
_computing_publication_material     '<i>SHELXL97</i> (Sheldrick, 2008)'
loop_
    _atom_site_type_symbol
    _atom_site_label
    _atom_site_fract_x
    _atom_site_fract_y
    _atom_site_fract_z
    _atom_site_U_iso_or_equiv
    _atom_site_adp_type
    _atom_site_calc_flag
    _atom_site_refinement_flags
    _atom_site_occupancy
    _atom_site_symmetry_multiplicity
    _atom_site_disorder_assembly
    _atom_site_disorder_group
    Br Br1 0.23192(3) 0.05192(3) 0.013362(19) 0.03823(12) Uani d U 1 2 . .
    S S1 0.16243(6) 0.69180(7) 0.10017(4) 0.02871(16) Uani d U 1 2 . .
    O O1 0.56646(18) 0.5680(2) 0.13602(12) 0.0323(4) Uani d U 1 2 . .
    O O2 0.0936(2) 0.6788(3) 0.00457(13) 0.0467(6) Uani d U 1 2 . .
    C C1 0.3266(2) 0.5992(3) 0.11348(16) 0.0255(5) Uani d U 1 2 . .
    C C2 0.3530(2) 0.4544(3) 0.09134(15) 0.0243(5) Uani d U 1 2 . .
    C C3 0.2690(3) 0.3376(3) 0.06233(15) 0.0250(5) Uani d U 1 2 . .
    H H3 0.1667 0.3424 0.0503 0.030 Uiso calc R 1 2 . .
    C C4 0.3415(3) 0.2147(3) 0.05198(16) 0.0290(5) Uani d U 1 2 . .
    C C5 0.4922(3) 0.2047(3) 0.06733(18) 0.0340(6) Uani d U 1 2 . .
    H H5 0.5372 0.1176 0.0593 0.041 Uiso calc R 1 2 . .
    C C6 0.5749(3) 0.3209(3) 0.09404(18) 0.0348(6) Uani d U 1 2 . .
    H H6 0.6772 0.3172 0.1033 0.042 Uiso calc R 1 2 . .
    C C7 0.5034(3) 0.4422(3) 0.10677(17) 0.0283(5) Uani d U 1 2 . .
    C C8 0.4561(3) 0.6612(3) 0.13951(16) 0.0292(5) Uani d U 1 2 . .
    C C9 0.5022(3) 0.8028(3) 0.17033(19) 0.0376(6) Uani d U 1 2 . .
    H H9A 0.6078 0.8069 0.1833 0.056 Uiso calc R 1 2 . .
    H H9B 0.4637 0.8250 0.2247 0.056 Uiso calc R 1 2 . .
    H H9C 0.4659 0.8711 0.1235 0.056 Uiso calc R 1 2 . .
    C C10 0.0670(3) 0.5783(3) 0.16509(16) 0.0253(5) Uani d U 1 2 A .
    H H10 0.0627 0.4807 0.1406 0.030 Uiso calc R 1 2 . .
    C C11 -0.0865(3) 0.6359(4) 0.16324(19) 0.0395(7) Uani d DU 1 2 . .
    H H11A -0.0923 0.7357 0.1451 0.047 Uiso calc PR 0.618(11) 1 A 1
    H H11B -0.1578 0.5818 0.1209 0.047 Uiso calc PR 0.618(11) 1 A 1
    H H11C -0.1601 0.5618 0.1472 0.047 Uiso d PR 0.382(11) 1 A 2
    H H11D -0.1074 0.7143 0.1202 0.047 Uiso d PR 0.382(11) 1 A 2
    C C12A -0.1140(5) 0.6192(9) 0.2584(3) 0.0431(17) Uani d PDU 0.618(11) 1 A 1
    H H12A -0.1388 0.5213 0.2713 0.052 Uiso calc PR 0.618(11) 1 A 1
    H H12B -0.1909 0.6829 0.2711 0.052 Uiso calc PR 0.618(11) 1 A 1
    C C13A 0.0344(5) 0.6615(8) 0.3103(4) 0.0475(18) Uani d PDU 0.618(11) 1 A 1
    H H13A 0.0502 0.7637 0.3060 0.057 Uiso calc PR 0.618(11) 1 A 1
    H H13B 0.0446 0.6349 0.3742 0.057 Uiso calc PR 0.618(11) 1 A 1
    C C12B -0.0817(14) 0.6861(9) 0.2588(3) 0.044(3) Uani d PDU 0.382(11) 1 A 2
    H H12C -0.1795 0.6854 0.2744 0.053 Uiso calc PR 0.382(11) 1 A 2
    H H12D -0.0426 0.7826 0.2663 0.053 Uiso calc PR 0.382(11) 1 A 2
    C C13B 0.0173(8) 0.5832(11) 0.3181(6) 0.040(2) Uani d PDU 0.382(11) 1 A 2
    H H13C 0.0495 0.6203 0.3793 0.049 Uiso calc PR 0.382(11) 1 A 2
    H H13D -0.0283 0.4903 0.3213 0.049 Uiso calc PR 0.382(11) 1 A 2
    C C14 0.1399(3) 0.5790(3) 0.26381(18) 0.0381(7) Uani d DU 1 2 . .
    H H14A 0.1530 0.4823 0.2877 0.046 Uiso calc PR 0.618(11) 1 A 1
    H H14B 0.2351 0.6259 0.2715 0.046 Uiso calc PR 0.618(11) 1 A 1
    H H14C 0.1994 0.4937 0.2784 0.046 Uiso d PR 0.382(11) 1 A 2
    H H14D 0.2026 0.6624 0.2768 0.046 Uiso d PR 0.382(11) 1 A 2
loop_
    _atom_site_aniso_label
    _atom_site_aniso_U_11
    _atom_site_aniso_U_22
    _atom_site_aniso_U_33
    _atom_site_aniso_U_12
    _atom_site_aniso_U_13
    _atom_site_aniso_U_23
    Br1 0.04047(18) 0.03448(17) 0.04127(18) 0.00614(12) 0.01135(13) -0.00446(12)
    S1 0.0221(3) 0.0325(3) 0.0328(3) 0.0048(2) 0.0086(2) 0.0075(3)
    O1 0.0183(8) 0.0479(12) 0.0312(10) 0.0003(8) 0.0054(7) 0.0023(8)
    O2 0.0290(10) 0.0792(16) 0.0320(10) 0.0134(10) 0.0054(8) 0.0183(11)
    C1 0.0188(11) 0.0333(13) 0.0256(12) 0.0028(10) 0.0073(9) 0.0053(10)
    C2 0.0192(11) 0.0359(13) 0.0187(11) 0.0060(9) 0.0056(9) 0.0062(9)
    C3 0.0208(11) 0.0350(13) 0.0202(11) 0.0050(10) 0.0062(9) 0.0037(10)
    C4 0.0308(13) 0.0357(14) 0.0218(12) 0.0059(11) 0.0084(10) 0.0018(10)
    C5 0.0314(13) 0.0419(15) 0.0310(13) 0.0167(12) 0.0118(11) 0.0057(12)
    C6 0.0201(11) 0.0531(17) 0.0328(14) 0.0121(11) 0.0090(10) 0.0069(13)
    C7 0.0207(11) 0.0419(15) 0.0232(12) 0.0026(10) 0.0064(9) 0.0055(11)
    C8 0.0242(12) 0.0405(14) 0.0238(12) -0.0006(11) 0.0060(10) 0.0036(11)
    C9 0.0325(14) 0.0440(16) 0.0367(15) -0.0079(12) 0.0068(12) -0.0013(13)
    C10 0.0208(11) 0.0301(13) 0.0266(12) -0.0003(9) 0.0081(9) -0.0013(10)
    C11 0.0199(12) 0.068(2) 0.0320(14) 0.0022(13) 0.0071(11) 0.0020(14)
    C12A 0.028(2) 0.071(5) 0.033(3) 0.011(3) 0.0120(19) 0.005(3)
    C13A 0.037(3) 0.081(5) 0.025(2) 0.008(3) 0.006(2) -0.009(3)
    C12B 0.054(6) 0.049(5) 0.035(4) 0.022(4) 0.027(4) 0.006(3)
    C13B 0.044(4) 0.048(5) 0.034(4) 0.004(4) 0.019(3) 0.007(4)
    C14 0.0281(13) 0.0590(19) 0.0271(13) 0.0070(13) 0.0049(11) 0.0073(13)
_geom_special_details
;
 All esds (except the esd in the dihedral angle between two l.s. planes)
 are estimated using the full covariance matrix.  The cell esds are taken
 into account individually in the estimation of esds in distances, angles
 and torsion angles; correlations between esds in cell parameters are only
 used when they are defined by crystal symmetry.  An approximate (isotropic)
 treatment of cell esds is used for estimating esds involving l.s. planes.
;
loop_
    _geom_bond_atom_site_label_1
    _geom_bond_atom_site_label_2
    _geom_bond_site_symmetry_2
    _geom_bond_distance
    _geom_bond_publ_flag
    Br1 C4 . 1.900(3) ?
    S1 O2 . 1.487(2) ?
    S1 C1 . 1.761(2) ?
    S1 C10 . 1.805(2) ?
    O1 C8 . 1.375(3) ?
    O1 C7 . 1.377(3) ?
    C1 C8 . 1.351(4) ?
    C1 C2 . 1.453(4) ?
    C2 C3 . 1.393(4) ?
    C2 C7 . 1.399(3) ?
    C3 C4 . 1.379(3) ?
    C3 H3 . 0.9500 ?
    C4 C5 . 1.400(4) ?
    C5 C6 . 1.374(4) ?
    C5 H5 . 0.9500 ?
    C6 C7 . 1.369(4) ?
    C6 H6 . 0.9500 ?
    C8 C9 . 1.471(4) ?
    C9 H9A . 0.9800 ?
    C9 H9B . 0.9800 ?
    C9 H9C . 0.9800 ?
    C10 C14 . 1.535(4) ?
    C10 C11 . 1.541(3) ?
    C10 H10 . 1.0000 ?
    C11 C12A . 1.519(4) ?
    C11 C12B . 1.519(4) ?
    C11 H11A . 0.9900 ?
    C11 H11B . 0.9900 ?
    C11 H11C . 0.9900 ?
    C11 H11D . 0.9900 ?
    C12A C13A . 1.533(6) ?
    C12A H12A . 0.9900 ?
    C12A H12B . 0.9900 ?
    C13A C14 . 1.532(4) ?
    C13A H13A . 0.9900 ?
    C13A H13B . 0.9900 ?
    C12B C13B . 1.533(6) ?
    C12B H12C . 0.9900 ?
    C12B H12D . 0.9900 ?
    C13B C14 . 1.531(4) ?
    C13B H13C . 0.9900 ?
    C13B H13D . 0.9900 ?
    C14 H14A . 0.9900 ?
    C14 H14B . 0.9900 ?
    C14 H14C . 0.9900 ?
    C14 H14D . 0.9900 ?
loop_
    _geom_angle_atom_site_label_1
    _geom_angle_atom_site_label_2
    _geom_angle_atom_site_label_3
    _geom_angle_site_symmetry_1
    _geom_angle_site_symmetry_3
    _geom_angle
    _geom_angle_publ_flag
    O2 S1 C1 . . 107.12(12) ?
    O2 S1 C10 . . 107.95(12) ?
    C1 S1 C10 . . 98.47(11) ?
    C8 O1 C7 . . 106.76(19) ?
    C8 C1 C2 . . 107.5(2) ?
    C8 C1 S1 . . 122.9(2) ?
    C2 C1 S1 . . 129.26(19) ?
    C3 C2 C7 . . 119.3(2) ?
    C3 C2 C1 . . 136.2(2) ?
    C7 C2 C1 . . 104.5(2) ?
    C4 C3 C2 . . 116.7(2) ?
    C4 C3 H3 . . 121.6 ?
    C2 C3 H3 . . 121.6 ?
    C3 C4 C5 . . 123.1(3) ?
    C3 C4 Br1 . . 118.46(19) ?
    C5 C4 Br1 . . 118.4(2) ?
    C6 C5 C4 . . 120.0(2) ?
    C6 C5 H5 . . 120.0 ?
    C4 C5 H5 . . 120.0 ?
    C7 C6 C5 . . 117.1(2) ?
    C7 C6 H6 . . 121.5 ?
    C5 C6 H6 . . 121.5 ?
    C6 C7 O1 . . 125.9(2) ?
    C6 C7 C2 . . 123.7(3) ?
    O1 C7 C2 . . 110.4(2) ?
    C1 C8 O1 . . 110.9(2) ?
    C1 C8 C9 . . 134.2(2) ?
    O1 C8 C9 . . 115.0(2) ?
    C8 C9 H9A . . 109.5 ?
    C8 C9 H9B . . 109.5 ?
    H9A C9 H9B . . 109.5 ?
    C8 C9 H9C . . 109.5 ?
    H9A C9 H9C . . 109.5 ?
    H9B C9 H9C . . 109.5 ?
    C14 C10 C11 . . 106.0(2) ?
    C14 C10 S1 . . 110.42(18) ?
    C11 C10 S1 . . 109.34(19) ?
    C14 C10 H10 . . 110.3 ?
    C11 C10 H10 . . 110.3 ?
    S1 C10 H10 . . 110.3 ?
    C12A C11 C10 . . 105.1(3) ?
    C12B C11 C10 . . 102.9(5) ?
    C12A C11 H11A . . 110.7 ?
    C12B C11 H11A . . 87.3 ?
    C10 C11 H11A . . 110.7 ?
    C12A C11 H11B . . 110.7 ?
    C12B C11 H11B . . 133.5 ?
    C10 C11 H11B . . 110.7 ?
    H11A C11 H11B . . 108.8 ?
    C12A C11 H11C . . 86.0 ?
    C12B C11 H11C . . 111.2 ?
    C10 C11 H11C . . 111.4 ?
    H11A C11 H11C . . 128.0 ?
    C12A C11 H11D . . 131.3 ?
    C12B C11 H11D . . 111.1 ?
    C10 C11 H11D . . 111.0 ?
    H11A C11 H11D . . 25.2 ?
    H11B C11 H11D . . 86.0 ?
    H11C C11 H11D . . 109.1 ?
    C11 C12A C13A . . 99.7(4) ?
    C11 C12A H12A . . 111.8 ?
    C13A C12A H12A . . 111.8 ?
    C11 C12A H12B . . 111.8 ?
    C13A C12A H12B . . 111.8 ?
    H12A C12A H12B . . 109.6 ?
    C14 C13A C12A . . 103.6(4) ?
    C14 C13A H13A . . 111.0 ?
    C12A C13A H13A . . 111.0 ?
    C14 C13A H13B . . 111.0 ?
    C12A C13A H13B . . 111.0 ?
    H13A C13A H13B . . 109.0 ?
    C11 C12B C13B . . 105.8(5) ?
    C11 C12B H12C . . 110.6 ?
    C13B C12B H12C . . 110.6 ?
    C11 C12B H12D . . 110.6 ?
    C13B C12B H12D . . 110.6 ?
    H12C C12B H12D . . 108.7 ?
    C14 C13B C12B . . 98.0(5) ?
    C14 C13B H13C . . 112.2 ?
    C12B C13B H13C . . 112.2 ?
    C14 C13B H13D . . 112.2 ?
    C12B C13B H13D . . 112.2 ?
    H13C C13B H13D . . 109.8 ?
    C13B C14 C10 . . 105.9(4) ?
    C13A C14 C10 . . 103.6(3) ?
    C13B C14 H14A . . 83.4 ?
    C13A C14 H14A . . 111.0 ?
    C10 C14 H14A . . 111.0 ?
    C13B C14 H14B . . 132.5 ?
    C13A C14 H14B . . 111.0 ?
    C10 C14 H14B . . 111.0 ?
    H14A C14 H14B . . 109.0 ?
    C13B C14 H14C . . 110.6 ?
    C13A C14 H14C . . 134.9 ?
    C10 C14 H14C . . 110.8 ?
    H14B C14 H14C . . 83.1 ?
    C13B C14 H14D . . 110.5 ?
    C13A C14 H14D . . 84.7 ?
    C10 C14 H14D . . 110.4 ?
    H14A C14 H14D . . 130.1 ?
    H14C C14 H14D . . 108.7 ?
loop_
    _geom_torsion_atom_site_label_1
    _geom_torsion_atom_site_label_2
    _geom_torsion_atom_site_label_3
    _geom_torsion_atom_site_label_4
    _geom_torsion_site_symmetry_1
    _geom_torsion_site_symmetry_2
    _geom_torsion_site_symmetry_3
    _geom_torsion_site_symmetry_4
    _geom_torsion
    _geom_torsion_publ_flag
    O2 S1 C1 C8 . . . . 118.2(2) ?
    C10 S1 C1 C8 . . . . -129.9(2) ?
    O2 S1 C1 C2 . . . . -54.7(2) ?
    C10 S1 C1 C2 . . . . 57.2(2) ?
    C8 C1 C2 C3 . . . . 178.9(3) ?
    S1 C1 C2 C3 . . . . -7.3(4) ?
    C8 C1 C2 C7 . . . . -0.1(3) ?
    S1 C1 C2 C7 . . . . 173.68(19) ?
    C7 C2 C3 C4 . . . . 1.0(3) ?
    C1 C2 C3 C4 . . . . -177.9(3) ?
    C2 C3 C4 C5 . . . . -1.4(3) ?
    C2 C3 C4 Br1 . . . . 179.56(17) ?
    C3 C4 C5 C6 . . . . 0.0(4) ?
    Br1 C4 C5 C6 . . . . 179.0(2) ?
    C4 C5 C6 C7 . . . . 1.7(4) ?
    C5 C6 C7 O1 . . . . 177.8(2) ?
    C5 C6 C7 C2 . . . . -2.2(4) ?
    C8 O1 C7 C6 . . . . -179.9(2) ?
    C8 O1 C7 C2 . . . . 0.1(3) ?
    C3 C2 C7 C6 . . . . 0.8(4) ?
    C1 C2 C7 C6 . . . . 180.0(2) ?
    C3 C2 C7 O1 . . . . -179.2(2) ?
    C1 C2 C7 O1 . . . . 0.0(3) ?
    C2 C1 C8 O1 . . . . 0.1(3) ?
    S1 C1 C8 O1 . . . . -174.09(16) ?
    C2 C1 C8 C9 . . . . -179.5(3) ?
    S1 C1 C8 C9 . . . . 6.3(4) ?
    C7 O1 C8 C1 . . . . -0.2(3) ?
    C7 O1 C8 C9 . . . . 179.5(2) ?
    O2 S1 C10 C14 . . . . 175.88(18) ?
    C1 S1 C10 C14 . . . . 64.7(2) ?
    O2 S1 C10 C11 . . . . -67.9(2) ?
    C1 S1 C10 C11 . . . . -179.06(19) ?
    C14 C10 C11 C12A . . . . -19.1(4) ?
    S1 C10 C11 C12A . . . . -138.2(4) ?
    C14 C10 C11 C12B . . . . 8.5(5) ?
    S1 C10 C11 C12B . . . . -110.5(5) ?
    C12B C11 C12A C13A . . . . -48.7(8) ?
    C10 C11 C12A C13A . . . . 40.2(7) ?
    C11 C12A C13A C14 . . . . -46.9(8) ?
    C12A C11 C12B C13B . . . . 63.3(8) ?
    C10 C11 C12B C13B . . . . -34.7(10) ?
    C11 C12B C13B C14 . . . . 46.2(11) ?
    C12B C13B C14 C13A . . . . 49.8(6) ?
    C12B C13B C14 C10 . . . . -39.8(9) ?
    C12A C13A C14 C13B . . . . -62.9(8) ?
    C12A C13A C14 C10 . . . . 35.4(7) ?
    C11 C10 C14 C13B . . . . 20.3(5) ?
    S1 C10 C14 C13B . . . . 138.6(5) ?
    C11 C10 C14 C13A . . . . -10.0(4) ?
    S1 C10 C14 C13A . . . . 108.3(4) ?
loop_
    _geom_hbond_atom_site_label_D
    _geom_hbond_atom_site_label_H
    _geom_hbond_atom_site_label_A
    _geom_hbond_site_symmetry_A
    _geom_hbond_distance_DH
    _geom_hbond_distance_HA
    _geom_hbond_distance_DA
    _geom_hbond_angle_DHA
    C3 H3 O2 3_565 0.95 2.46 3.392(3) 169
