# Supplementary material for: 5-Bromo-3-cyclo­pentyl­sulfinyl-2-methyl-1-benzofuran
Source: Acta Crystallogr Sect E Struct Rep Online. 2011 May 11;67(Pt 6):o1386. doi: 10.1107/S1600536811017120 (PMC3120517; doi:10.1107/S1600536811017120)
Supplement: Supplementary file 2 [file e-67-o1386-Isup2.hkl]

# 
# h,k,l, Fc-squared, Fo-squared, sigma(Fo-squared) and status flag 
# 
data_I
_shelx_title ' 1101 IN P2(1)/C' 
_shelx_refln_list_code          4 
_shelx_F_calc_maximum      221.98 
_exptl_crystal_F_000       664.00 
_reflns_d_resolution_high  0.7680 
 
loop_ 
 _symmetry_equiv_pos_as_xyz 
 'x, y, z' 
 '-x, y+1/2, -z+1/2' 
 '-x, -y, -z' 
 'x, -y-1/2, z-1/2' 
 
_cell_length_a     9.4166 
_cell_length_b     9.5369 
_cell_length_c    15.1662 
_cell_angle_alpha  90.000 
_cell_angle_beta  100.033 
_cell_angle_gamma  90.000 
 
_shelx_F_squared_multiplier     1.000 
 
loop_ 
 _refln_index_h 
 _refln_index_k 
 _refln_index_l 
 _refln_F_squared_calc 
 _refln_F_squared_meas 
 _refln_F_squared_sigma 
 _refln_observed_status 
   1   0   0        2.18        2.93      0.77 o 
   2   0   0      623.14      646.17     13.82 o 
   3   0   0    13284.05    12890.93    250.20 o 
   4   0   0     2405.41     2207.47     51.75 o 
   5   0   0       67.88      113.33      8.18 o 
   6   0   0      625.16      663.70     16.61 o 
   7   0   0     1474.40     1256.82     28.61 o 
   8   0   0      281.99      300.55     18.40 o 
   9   0   0      337.54      354.07     14.34 o 
  10   0   0      663.49      678.39     24.04 o 
  11   0   0      257.16      325.70     36.70 o 
  12   0   0      936.36      949.74     32.14 o 
   1   1   0       65.89       76.30      1.98 o 
   2   1   0     2391.70     2651.95     36.58 o 
   3   1   0     4580.73     4514.64     61.86 o 
   4   1   0      590.07      535.71     10.04 o 
   5   1   0     1215.72     1414.99     22.71 o 
   6   1   0      357.82      306.86      8.00 o 
   7   1   0     1574.19     1389.02     25.51 o 
   8   1   0     1067.55     1069.96     19.67 o 
   9   1   0       40.81       25.91      5.53 o 
  10   1   0      114.88      132.22      7.95 o 
  11   1   0       85.32       82.88      9.16 o 
  12   1   0       12.66       14.53     12.27 o 
   0   2   0      683.23      762.97     19.24 o 
   1   2   0       53.81       42.96      1.56 o 
   2   2   0     7187.73     7517.08    124.80 o 
   3   2   0      194.48      280.05     10.39 o 
   4   2   0     3930.82     3914.76     63.57 o 
   5   2   0     1740.88     1696.23     32.34 o 
   6   2   0     2890.16     2915.24     48.13 o 
   7   2   0     1173.23     1263.31     25.71 o 
   8   2   0      455.94      438.97     12.20 o 
   9   2   0     1433.18     1524.55     41.51 o 
  10   2   0       45.95       50.73      8.30 o 
  11   2   0      443.04      447.98     18.84 o 
   1   3   0     9171.51     9455.42    129.95 o 
   2   3   0      561.65      571.87     17.62 o 
   3   3   0     3568.21     3708.88     60.08 o 
   4   3   0     4440.35     4599.07     73.70 o 
   5   3   0     2215.12     2145.76     36.18 o 
   6   3   0      445.01      410.06     13.69 o 
   7   3   0     1249.92     1204.03     28.59 o 
   8   3   0      265.44      255.23     18.23 o 
   9   3   0       83.61       96.24     10.20 o 
  10   3   0      222.32      222.77     13.67 o 
  11   3   0      125.99      123.64     14.70 o 
   0   4   0      243.84      319.99     18.29 o 
   1   4   0      265.92      282.63      9.41 o 
   2   4   0      950.31      853.79     17.55 o 
   3   4   0      155.21      170.27      5.87 o 
   4   4   0      339.86      391.10      8.00 o 
   5   4   0      556.17      506.49     10.23 o 
   6   4   0      109.53      144.58      9.71 o 
   7   4   0      373.74      411.03     14.84 o 
   8   4   0      116.55      121.10      9.92 o 
   9   4   0        2.90        1.12      8.04 o 
  10   4   0        0.42        7.61     12.40 o 
  11   4   0       47.29       40.12     17.78 o 
   1   5   0     8800.80     9030.17    133.13 o 
   2   5   0      113.92      163.33      6.55 o 
   3   5   0     1900.07     1760.25     29.92 o 
   4   5   0     2527.57     2633.31     47.97 o 
   5   5   0     1911.82     1896.67     36.01 o 
   6   5   0      976.35      997.72     24.83 o 
   7   5   0      209.59      268.27     12.29 o 
   8   5   0      757.95      710.41     22.00 o 
   9   5   0      298.38      347.36     20.31 o 
  10   5   0      694.50      673.01     36.72 o 
  11   5   0      172.32      171.28     55.29 o 
   0   6   0       51.67       86.40      7.63 o 
   1   6   0       40.21       59.67      4.99 o 
   2   6   0      376.79      392.48      9.23 o 
   3   6   0      239.50      229.04      6.84 o 
   4   6   0      412.73      421.97     13.49 o 
   5   6   0       32.51       38.63      6.47 o 
   6   6   0      149.12      152.16      9.72 o 
   7   6   0      265.69      259.38     12.62 o 
   8   6   0       77.75       60.71      9.51 o 
   9   6   0      242.24      214.41     22.21 o 
  10   6   0       13.27       10.07     17.47 o 
   1   7   0     1376.77     1293.11     25.70 o 
   2   7   0      213.62      249.70      8.81 o 
   3   7   0     2574.70     2449.79     51.09 o 
   4   7   0       25.47       16.58      6.14 o 
   5   7   0     1050.12     1126.48     27.74 o 
   6   7   0      745.19      720.40     25.97 o 
   7   7   0      346.59      366.63     15.41 o 
   8   7   0      787.81      818.45     33.30 o 
   9   7   0       70.33       75.34     19.03 o 
   0   8   0     8813.50     8527.06    228.76 o 
   1   8   0        1.41        0.59      4.53 o 
   2   8   0     1024.89      984.54     24.15 o 
   3   8   0     1476.87     1465.07     36.92 o 
   4   8   0      733.08      693.34     21.50 o 
   5   8   0      207.09      225.55     11.67 o 
   6   8   0       54.35       50.06      8.90 o 
   7   8   0       80.57       84.75     18.81 o 
   8   8   0      107.15       78.54     18.70 o 
   9   8   0        3.30       16.86     19.08 o 
   1   9   0      882.51      841.46     24.52 o 
   2   9   0      636.66      650.85     19.16 o 
   3   9   0        0.66       15.41      7.12 o 
   4   9   0       62.98       71.20      9.13 o 
   5   9   0      148.92      142.03     10.97 o 
   6   9   0       34.41       42.88     12.72 o 
   7   9   0       24.60       13.73     16.83 o 
   8   9   0       19.55       22.51     18.16 o 
   0  10   0      400.75      344.94     27.23 o 
   1  10   0        8.07       14.35      9.69 o 
   2  10   0      674.78      661.64     22.31 o 
   3  10   0        3.68       -8.50      8.50 o 
   4  10   0      915.02      922.67     26.22 o 
   5  10   0      165.98      178.21     12.96 o 
   6  10   0      961.60      922.58     42.22 o 
   7  10   0      239.26      260.90     26.22 o 
   1  11   0      297.73      311.55     20.22 o 
   2  11   0       12.04       27.23     21.87 o 
   3  11   0      283.60      250.87     44.77 o 
   4  11   0       77.49       75.93     12.00 o 
   5  11   0       10.74       35.90     19.81 o 
   0  12   0      235.71      217.03     23.52 o 
   1  12   0        2.85       -4.33     12.25 o 
   2  12   0      217.83      187.15     16.92 o 
   3  12   0       76.85       93.13     15.02 o 
 -12   1   1        3.46        6.10      8.93 o 
 -11   1   1      386.15      438.64     19.41 o 
 -10   1   1        6.31        1.76      5.67 o 
  -9   1   1      373.42      355.24     12.10 o 
  -8   1   1      685.63      712.21     13.95 o 
  -7   1   1     3117.51     2949.38     45.90 o 
  -6   1   1     2598.45     2565.86     39.75 o 
  -5   1   1     5658.24     5555.02     81.88 o 
  -4   1   1     5831.16     5860.87     80.29 o 
  -3   1   1      563.36      612.46     13.78 o 
  -2   1   1    17458.53    16361.31    308.75 o 
  -1   1   1       81.30       89.90      3.22 o 
   0   1   1      144.51      162.18      4.21 o 
   1   1   1     3049.39     3184.94     87.25 o 
   2   1   1     9378.66     9699.91    150.18 o 
   3   1   1      736.63      688.05     11.95 o 
   4   1   1    13312.21    13429.69    207.75 o 
   5   1   1      694.45      802.23     20.67 o 
   6   1   1     1322.07     1460.65     25.71 o 
   7   1   1      358.71      358.05     12.18 o 
   8   1   1     1832.77     1740.16     31.40 o 
   9   1   1     1484.30     1437.07     26.93 o 
  10   1   1      103.75      102.77      7.92 o 
  11   1   1      672.47      723.99     23.74 o 
 -12   2   1      444.34      464.49     29.05 o 
 -11   2   1      198.29      204.75     12.36 o 
 -10   2   1      509.25      512.43     16.84 o 
  -9   2   1        8.41       23.39      8.06 o 
  -8   2   1       63.88       87.88      6.47 o 
  -7   2   1      287.20      256.81      8.76 o 
  -6   2   1      363.96      307.18      8.81 o 
  -5   2   1      454.54      607.03     12.63 o 
  -4   2   1        6.43        5.44      2.45 o 
  -3   2   1      237.57      243.02      5.59 o 
  -2   2   1      540.98      466.84      7.43 o 
  -1   2   1      756.56      862.92     13.84 o 
   0   2   1    13061.78    11978.04    199.83 o 
   1   2   1    29325.44    24579.85    373.79 o 
   2   2   1     1962.61     2031.33     30.81 o 
   3   2   1     2446.84     2296.59     37.56 o 
   4   2   1     2929.77     2985.94     49.13 o 
   5   2   1      218.67      200.93      6.37 o 
   6   2   1      172.53      150.35      7.90 o 
   7   2   1       11.59       11.46      4.20 o 
   8   2   1     1099.47     1040.91     20.98 o 
   9   2   1      188.57      210.33     10.58 o 
  10   2   1        2.84        6.78      7.39 o 
  11   2   1       87.01       84.53     13.80 o 
 -11   3   1       23.56        7.36     10.05 o 
 -10   3   1      228.55      266.00     14.26 o 
  -9   3   1      390.08      398.55     16.16 o 
  -8   3   1      211.76      216.69     11.35 o 
  -7   3   1      520.80      570.85     18.58 o 
  -6   3   1     1590.59     1780.30     38.32 o 
  -5   3   1      621.90      727.43     18.79 o 
  -4   3   1      202.99      252.81      9.49 o 
  -3   3   1     4165.55     4041.52     60.36 o 
  -2   3   1     6042.00     6403.67     94.69 o 
  -1   3   1     5446.16     5634.03     77.98 o 
   0   3   1    12312.94    12299.87    168.86 o 
   1   3   1     1647.06     1759.62     26.67 o 
   2   3   1     7654.08     7666.58    120.47 o 
   3   3   1      760.20      749.47     18.58 o 
   4   3   1     1393.78     1649.28     26.22 o 
   5   3   1      603.24      455.79     10.43 o 
   6   3   1     1064.42      945.64     18.63 o 
   7   3   1      142.28      176.96     10.70 o 
   8   3   1      268.61      236.90      9.10 o 
   9   3   1        5.74        9.01      7.52 o 
  10   3   1       48.19       53.56     12.67 o 
  11   3   1       28.68       22.40     12.54 o 
 -11   4   1      243.23      226.36     22.89 o 
 -10   4   1      384.98      396.61     17.30 o 
  -9   4   1        5.19        0.40      8.18 o 
  -8   4   1      955.86      907.22     24.82 o 
  -7   4   1     2762.12     2799.34     58.67 o 
  -6   4   1     4777.37     4852.98     79.50 o 
  -5   4   1     5218.16     5068.67     75.97 o 
  -4   4   1       47.40       34.54      2.18 o 
  -3   4   1    16290.83    16412.68    259.26 o 
  -2   4   1       51.44      121.67      6.11 o 
  -1   4   1     3368.38     3422.78     51.28 o 
   0   4   1      112.73      160.18      5.27 o 
   1   4   1      990.32     1104.16     17.66 o 
   2   4   1      357.22      444.79     10.70 o 
   3   4   1    10272.87    10744.76    168.61 o 
   4   4   1      199.54      259.18      9.03 o 
   5   4   1     4940.93     4762.31     84.05 o 
   6   4   1      227.77      230.73     16.45 o 
   7   4   1     1552.12     1556.22     35.50 o 
   8   4   1      880.22      912.19     24.84 o 
   9   4   1      581.54      576.93     24.27 o 
  10   4   1      551.16      610.45     65.69 o 
  11   4   1        2.10       10.64     17.70 o 
 -11   5   1       61.18       82.29     21.11 o 
 -10   5   1      336.40      430.41     43.94 o 
  -9   5   1       49.83       47.84     10.08 o 
  -8   5   1      103.73       94.40      9.91 o 
  -7   5   1      645.61      704.61     22.36 o 
  -6   5   1      127.00      131.86      8.64 o 
  -5   5   1       66.72       93.52      7.92 o 
  -4   5   1     1324.74     1353.56     32.28 o 
  -3   5   1      571.79      532.59     12.14 o 
  -2   5   1       73.54      132.30      4.01 o 
  -1   5   1     1615.57     1601.67     25.30 o 
   0   5   1      268.00      242.79     13.16 o 
   1   5   1      736.16      797.20     13.69 o 
   2   5   1     1158.48     1189.35     25.13 o 
   3   5   1      553.18      572.27     13.75 o 
   4   5   1       79.02       87.27      4.87 o 
   5   5   1      453.92      432.87     11.77 o 
   6   5   1        1.23        5.00      5.90 o 
   7   5   1      421.37      405.60     22.39 o 
   8   5   1       66.78       64.22     11.79 o 
   9   5   1      139.05      156.92     21.04 o 
  10   5   1       10.38       12.64     17.39 o 
 -10   6   1      246.16      300.50     47.24 o 
  -9   6   1      263.42      281.05     16.44 o 
  -8   6   1       99.73       98.13     15.23 o 
  -7   6   1      593.63      615.67     19.72 o 
  -6   6   1      377.89      403.36     18.28 o 
  -5   6   1      218.56      192.51     11.14 o 
  -4   6   1      953.91      925.04     25.91 o 
  -3   6   1     1346.51     1396.72     24.50 o 
  -2   6   1     2940.48     2900.99     44.28 o 
  -1   6   1     5167.35     4996.96     80.93 o 
   0   6   1       24.24       25.39      3.43 o 
   1   6   1     8596.65     8389.17    136.15 o 
   2   6   1      414.49      400.86     11.04 o 
   3   6   1     3581.23     3391.51     55.53 o 
   4   6   1     1273.40     1237.99     25.10 o 
   5   6   1     1780.10     1739.79     45.37 o 
   6   6   1      464.40      441.88     16.56 o 
   7   6   1       20.79       25.36      7.86 o 
   8   6   1      423.34      451.18     22.32 o 
   9   6   1       21.46       27.85     17.64 o 
  10   6   1        5.10       -0.41     16.83 o 
 -10   7   1        9.12        2.89     19.20 o 
  -9   7   1      226.30      232.58     23.49 o 
  -8   7   1      322.53      328.44     15.71 o 
  -7   7   1      417.97      502.13     44.25 o 
  -6   7   1      707.04      687.18     26.02 o 
  -5   7   1      307.51      281.75     12.30 o 
  -4   7   1      984.00      976.68     25.21 o 
  -3   7   1       35.75       48.54      6.35 o 
  -2   7   1     3150.13     3125.95     56.41 o 
  -1   7   1      100.12       89.03      9.77 o 
   0   7   1     1048.40     1142.86     40.50 o 
   1   7   1        5.51       15.02      4.17 o 
   2   7   1      209.97      221.08     10.75 o 
   3   7   1       50.31       38.86      7.86 o 
   4   7   1     1895.39     1839.09     44.22 o 
   5   7   1      116.95      113.21      8.58 o 
   6   7   1      499.14      489.49     16.82 o 
   7   7   1      272.41      245.89     16.97 o 
   8   7   1      522.70      499.97     24.57 o 
   9   7   1      101.67       89.36     21.18 o 
  -9   8   1       13.49      -11.45     18.50 o 
  -8   8   1      133.29      213.00     22.81 o 
  -7   8   1      105.75      128.37     11.49 o 
  -6   8   1      237.65      223.50     13.15 o 
  -5   8   1      440.37      433.89     16.43 o 
  -4   8   1      882.17      824.87     39.99 o 
  -3   8   1      113.26      114.34     10.72 o 
  -2   8   1       52.61       53.03      7.03 o 
  -1   8   1      147.65      153.76      9.17 o 
   0   8   1      155.86      160.20      8.39 o 
   1   8   1       79.08       89.83      7.93 o 
   2   8   1      200.21      190.24     11.62 o 
   3   8   1      349.04      348.04     13.23 o 
   4   8   1      190.17      167.80     10.03 o 
   5   8   1      537.11      552.58     17.81 o 
   6   8   1        8.64       18.76     11.09 o 
   7   8   1      143.85      141.76     15.50 o 
   8   8   1       57.42       98.59     19.46 o 
   9   8   1       12.09       23.88     19.61 o 
  -8   9   1       60.00       53.65     30.95 o 
  -7   9   1      227.11      290.81     42.29 o 
  -6   9   1      395.87      404.77     19.95 o 
  -5   9   1      560.35      519.96     18.68 o 
  -4   9   1      621.55      664.55     20.46 o 
  -3   9   1      113.30      121.93      9.65 o 
  -2   9   1     2086.86     1931.65     47.40 o 
  -1   9   1      200.13      181.95     15.76 o 
   0   9   1      335.12      352.59     14.57 o 
   1   9   1      188.48      194.67     11.47 o 
   2   9   1     1420.53     1374.24     32.03 o 
   3   9   1       12.63       10.32      7.62 o 
   4   9   1     1071.91     1041.43     27.11 o 
   5   9   1      240.82      240.63     16.20 o 
   6   9   1      483.95      453.74     23.23 o 
   7   9   1      171.36      139.15     20.01 o 
   8   9   1       79.85       40.12     19.23 o 
  -7  10   1       33.81       27.27     18.21 o 
  -6  10   1       12.03       17.61     11.45 o 
  -5  10   1        0.44       24.09      9.91 o 
  -4  10   1        2.61        4.77      9.00 o 
  -3  10   1       37.00       28.86      9.24 o 
  -2  10   1       31.06       25.52     10.88 o 
  -1  10   1        4.15       -0.73      9.19 o 
   0  10   1       68.26       58.36     11.09 o 
   1  10   1      173.57      171.97     14.29 o 
   2  10   1      100.42       81.52      9.69 o 
   3  10   1        0.39       -1.96      8.60 o 
   4  10   1       35.32       34.23      8.89 o 
   5  10   1       16.23       11.38     12.26 o 
   6  10   1        2.71       19.98     16.95 o 
  -5  11   1       91.08      116.66     16.44 o 
  -4  11   1      123.92      140.98     13.39 o 
  -3  11   1      157.29      157.73     31.36 o 
  -2  11   1      345.00      339.18     20.22 o 
  -1  11   1      246.27      218.88     17.05 o 
   0  11   1     1108.87     1068.16     47.04 o 
   1  11   1        0.87        5.98     10.79 o 
   2  11   1     1136.55     1068.16     37.29 o 
   3  11   1      144.30      120.18     14.56 o 
   4  11   1      147.67      155.63     18.04 o 
   5  11   1      190.41      227.35     27.23 o 
  -3  12   1      290.72      263.29     26.61 o 
  -2  12   1       37.12      -11.00     12.21 o 
  -1  12   1       77.23       89.75     15.02 o 
   0  12   1        5.50        8.24     11.81 o 
   1  12   1       11.00        2.60     12.24 o 
   2  12   1        5.22       -3.84     12.63 o 
 -12   0   2       10.13        8.21     29.50 o 
 -11   0   2      905.71      903.70     35.24 o 
 -10   0   2     1007.09      960.90     26.64 o 
  -9   0   2     2404.68     2283.37     49.69 o 
  -8   0   2      599.63      638.93     32.52 o 
  -7   0   2      399.39      445.18     16.26 o 
  -6   0   2     1253.84      994.65     23.03 o 
  -5   0   2      117.87      225.17      8.02 o 
  -4   0   2     7159.90     7697.24    146.49 o 
  -3   0   2     5570.62     5556.49     95.49 o 
  -2   0   2    17648.04    15023.68    279.18 o 
  -1   0   2     3110.19     3313.73     78.05 o 
   0   0   2    18405.63    15648.18    454.20 o 
   1   0   2    19580.05    18763.60    795.09 o 
   2   0   2    27666.99    23465.62    525.31 o 
   3   0   2      627.78      819.23     24.49 o 
   4   0   2     4512.42     4253.46    117.39 o 
   5   0   2     5125.67     5612.47    155.02 o 
   6   0   2     1958.98     1875.26     56.00 o 
   7   0   2     3858.60     3507.90     79.87 o 
   8   0   2      689.54      616.55     21.85 o 
   9   0   2       21.19       27.83      8.12 o 
  10   0   2       31.09       30.51      9.71 o 
  11   0   2       19.53       27.64     23.93 o 
 -12   1   2        8.13       -3.43      9.71 o 
 -11   1   2       43.32       49.12      8.38 o 
 -10   1   2        2.19       -0.88      6.12 o 
  -9   1   2       82.16       74.71      6.29 o 
  -8   1   2      697.84      624.00     12.84 o 
  -7   1   2      104.84       93.68      5.08 o 
  -6   1   2     1587.44     1561.16     25.60 o 
  -5   1   2      565.54      524.75     10.25 o 
  -4   1   2     1638.65     1576.68     24.29 o 
  -3   1   2    16225.34    16381.51    209.18 o 
  -2   1   2     1180.53     1241.28     17.96 o 
  -1   1   2     3836.23     4071.85     59.88 o 
   0   1   2     1714.84     1811.43     52.65 o 
   1   1   2       26.27       35.75      2.57 o 
   2   1   2     1973.83     2102.81     29.29 o 
   3   1   2      103.46      123.10      6.10 o 
   4   1   2      615.69      796.79     14.47 o 
   5   1   2      609.98      523.43     10.96 o 
   6   1   2        0.57        5.62      3.32 o 
   7   1   2      192.87      239.03      8.37 o 
   8   1   2      133.50      137.92      7.87 o 
   9   1   2      883.51      816.43     17.92 o 
  10   1   2      307.99      354.07     13.34 o 
  11   1   2       63.87       75.72     12.28 o 
 -12   2   2       19.88       22.63     11.30 o 
 -11   2   2      121.43      121.78     10.86 o 
 -10   2   2       47.04       35.23      7.73 o 
  -9   2   2      449.02      414.71     14.47 o 
  -8   2   2        2.92        3.95      5.33 o 
  -7   2   2     3623.68     3464.62     56.65 o 
  -6   2   2      273.46      263.01     11.58 o 
  -5   2   2     3727.19     3634.48     59.07 o 
  -4   2   2    14862.14    15248.89    223.40 o 
  -3   2   2      424.82      397.51      7.30 o 
  -2   2   2     8558.15     8740.62    138.38 o 
  -1   2   2      453.81      481.21      8.39 o 
   0   2   2     1832.27     1814.62     25.70 o 
   1   2   2       14.37       17.67      1.36 o 
   2   2   2     2696.93     2686.92     40.33 o 
   3   2   2       19.16       26.03      2.21 o 
   4   2   2     1331.98     1364.14     23.75 o 
   5   2   2      316.93      300.76      9.01 o 
   6   2   2     3254.02     3302.13     53.99 o 
   7   2   2      256.34      273.23      9.21 o 
   8   2   2     1356.36     1350.12     25.52 o 
   9   2   2      601.78      636.15     17.91 o 
  10   2   2      209.40      212.84     14.58 o 
  11   2   2      410.83      433.99     35.38 o 
 -11   3   2       69.23       88.80     10.20 o 
 -10   3   2      249.61      248.43     15.79 o 
  -9   3   2     1085.50     1127.25     29.42 o 
  -8   3   2     1740.62     1650.88     34.14 o 
  -7   3   2      573.04      544.92     14.78 o 
  -6   3   2       75.65       57.94      5.65 o 
  -5   3   2     1291.64     1442.68     25.93 o 
  -4   3   2     2176.76     2435.22     37.43 o 
  -3   3   2     1119.31      961.75     19.00 o 
  -2   3   2     4538.24     4815.26     84.33 o 
  -1   3   2     6335.33     6748.05     93.21 o 
   0   3   2        2.08       16.27      1.63 o 
   1   3   2    12687.39    12880.41    176.58 o 
   2   3   2      265.94      261.92      6.06 o 
   3   3   2     8009.69     8361.83    132.91 o 
   4   3   2      224.16      185.92      8.70 o 
   5   3   2     2734.08     2728.32     45.53 o 
   6   3   2     2301.02     2313.06     39.79 o 
   7   3   2      879.34      873.25     19.96 o 
   8   3   2       56.47       55.33      6.81 o 
   9   3   2       13.33       10.61     10.27 o 
  10   3   2      181.46      184.29     16.89 o 
  11   3   2       68.00       57.91     16.48 o 
 -11   4   2       53.88       80.42     14.09 o 
 -10   4   2        0.64        0.49      9.33 o 
  -9   4   2      108.64      152.58     11.42 o 
  -8   4   2       46.76       42.54      7.91 o 
  -7   4   2      404.33      373.06     14.10 o 
  -6   4   2       86.34       83.04      6.05 o 
  -5   4   2       27.50       33.62      2.38 o 
  -4   4   2       17.07        9.18      3.35 o 
  -3   4   2       13.83        3.89      3.28 o 
  -2   4   2       10.86       15.44      2.56 o 
  -1   4   2      264.44      237.04      8.55 o 
   0   4   2     1733.38     1792.99     40.44 o 
   1   4   2        6.62        9.46      1.78 o 
   2   4   2      652.40      597.31     13.72 o 
   3   4   2      313.50      292.39      7.28 o 
   4   4   2       57.71       65.94      4.31 o 
   5   4   2      122.88      135.96      8.15 o 
   6   4   2      242.46      239.77     10.25 o 
   7   4   2       60.05       72.41      6.43 o 
   8   4   2       27.09       34.14     10.71 o 
   9   4   2      165.35      148.77     14.29 o 
  10   4   2        1.80        2.39     14.67 o 
  11   4   2       10.38       13.96     18.01 o 
 -11   5   2       75.41       70.32     18.93 o 
 -10   5   2      556.45      570.40     37.78 o 
  -9   5   2       74.45       84.61     10.79 o 
  -8   5   2     2361.28     2429.00     70.27 o 
  -7   5   2      177.68      204.81     11.22 o 
  -6   5   2      206.73      220.25     11.49 o 
  -5   5   2     1851.46     1798.63     39.16 o 
  -4   5   2      596.84      540.49     14.27 o 
  -3   5   2      883.77      877.85     18.50 o 
  -2   5   2     1521.04     1433.44     23.85 o 
  -1   5   2     9189.05     9477.50    139.70 o 
   0   5   2      597.47      774.02     14.56 o 
   1   5   2     6872.79     6797.96    108.70 o 
   2   5   2      592.08      601.39     13.35 o 
   3   5   2     3448.28     3448.98     61.55 o 
   4   5   2      169.58      198.28     10.17 o 
   5   5   2      667.74      742.85     19.03 o 
   6   5   2     2137.85     2061.81     44.77 o 
   7   5   2     2308.73     2301.92     72.65 o 
   8   5   2      282.38      320.57     18.68 o 
   9   5   2      124.77      128.77     14.94 o 
  10   5   2      221.75      281.09     24.88 o 
 -10   6   2       36.63       56.87     19.32 o 
  -9   6   2        1.35        8.99      9.57 o 
  -8   6   2        4.04        4.32      9.59 o 
  -7   6   2      641.87      574.32     19.24 o 
  -6   6   2       48.95       48.57      7.87 o 
  -5   6   2      164.95      168.11      9.57 o 
  -4   6   2     3352.86     3249.17     65.76 o 
  -3   6   2        1.39       -4.16      4.42 o 
  -2   6   2      866.49      940.58     16.20 o 
  -1   6   2      456.24      479.83      9.77 o 
   0   6   2       41.65       47.29      5.63 o 
   1   6   2       18.97       28.67      3.24 o 
   2   6   2      123.03      127.45      6.31 o 
   3   6   2       34.76       34.15      4.37 o 
   4   6   2        5.29        7.28      4.19 o 
   5   6   2       38.27       41.66      6.20 o 
   6   6   2      581.78      530.16     24.05 o 
   7   6   2       60.01       34.87     11.63 o 
   8   6   2      355.07      329.18     19.62 o 
   9   6   2      337.01      356.74     42.70 o 
  10   6   2       89.20       63.23     18.93 o 
 -10   7   2       82.17      100.72     21.79 o 
  -9   7   2        1.27        5.22     12.03 o 
  -8   7   2      578.27      649.45     22.50 o 
  -7   7   2        3.43        3.94      8.19 o 
  -6   7   2     1248.18     1277.63     31.68 o 
  -5   7   2     1297.97     1217.79     29.69 o 
  -4   7   2      655.08      628.98     18.58 o 
  -3   7   2     4895.53     4900.84     96.66 o 
  -2   7   2       10.18        4.01      4.30 o 
  -1   7   2     2539.67     2478.08     46.83 o 
   0   7   2       40.89       46.93      4.48 o 
   1   7   2      669.08      659.81     15.37 o 
   2   7   2       70.19       67.84      9.09 o 
   3   7   2      332.12      328.40     10.34 o 
   4   7   2        6.68        4.95      5.56 o 
   5   7   2      547.26      533.64     17.11 o 
   6   7   2       11.76        8.65      9.60 o 
   7   7   2      805.97      817.52     31.67 o 
   8   7   2      251.47      233.51     24.14 o 
   9   7   2      441.13      526.56     32.89 o 
  -9   8   2      384.88      398.53     41.67 o 
  -8   8   2      291.90      267.55     17.07 o 
  -7   8   2       68.99       76.35     10.94 o 
  -6   8   2      260.34      268.80     21.32 o 
  -5   8   2        8.26        7.59      7.29 o 
  -4   8   2      530.31      450.07     16.08 o 
  -3   8   2      507.79      543.13     16.88 o 
  -2   8   2      371.45      367.15     13.20 o 
  -1   8   2      836.76      824.30     21.08 o 
   0   8   2     2672.34     2674.46     49.33 o 
   1   8   2      288.93      290.35     10.09 o 
   2   8   2     4384.70     4278.85     85.24 o 
   3   8   2       93.69      107.31      8.22 o 
   4   8   2      843.76      928.82     24.42 o 
   5   8   2      547.01      569.55     23.89 o 
   6   8   2      448.84      403.10     20.49 o 
   7   8   2      320.14      356.26     28.54 o 
   8   8   2      100.44      101.96     30.12 o 
  -8   9   2       10.93       17.33     17.25 o 
  -7   9   2        5.85       -0.91     11.02 o 
  -6   9   2       25.50       46.86      9.92 o 
  -5   9   2       25.71       27.31      9.14 o 
  -4   9   2        6.50       10.23      7.63 o 
  -3   9   2       16.93       30.87      9.29 o 
  -2   9   2      188.68      188.84     11.94 o 
  -1   9   2       11.57       10.50      7.02 o 
   0   9   2      535.79      487.04     17.21 o 
   1   9   2      330.96      266.77     13.14 o 
   2   9   2       30.40       35.78      7.37 o 
   3   9   2      325.89      333.58     13.54 o 
   4   9   2      310.76      269.82     16.41 o 
   5   9   2       27.56       25.19     11.70 o 
   6   9   2      254.08      288.13     19.27 o 
   7   9   2       10.28       10.44     16.84 o 
  -7  10   2      636.88      704.17     51.99 o 
  -6  10   2      286.40      294.42     20.48 o 
  -5  10   2      652.05      696.43     22.88 o 
  -4  10   2      872.45      917.08     29.05 o 
  -3  10   2      190.46      175.28     13.25 o 
  -2  10   2     1533.95     1500.76     40.58 o 
  -1  10   2        4.16        7.37      9.16 o 
   0  10   2      883.00      777.22     29.23 o 
   1  10   2       63.93       61.23     13.00 o 
   2  10   2      386.55      357.12     23.52 o 
   3  10   2        0.44        0.29      7.82 o 
   4  10   2      492.45      478.58     22.67 o 
   5  10   2        2.83       19.35     11.96 o 
   6  10   2      420.68      445.79     28.37 o 
  -5  11   2       68.15       89.31     15.32 o 
  -4  11   2        7.19       14.33     11.01 o 
  -3  11   2       26.76       13.45     10.54 o 
  -2  11   2      232.17      231.83     17.21 o 
  -1  11   2      110.36       95.56     13.84 o 
   0  11   2       37.01       51.08     12.08 o 
   1  11   2      366.07      343.91     20.63 o 
   2  11   2       10.32       19.47     20.84 o 
   3  11   2      205.74      205.06     24.76 o 
   4  11   2        4.79       17.33     18.57 o 
   5  11   2       99.53       73.64     17.94 o 
  -3  12   2       63.26       61.48     21.46 o 
  -2  12   2      139.72      117.09     15.59 o 
  -1  12   2       44.09       47.24     13.42 o 
   0  12   2      309.87      282.37     19.60 o 
   1  12   2        9.88       -1.01     12.09 o 
   2  12   2      120.92      110.99     23.52 o 
 -12   1   3        5.68        8.63      8.95 o 
 -11   1   3      248.77      263.11     15.36 o 
 -10   1   3        6.17       10.84      6.20 o 
  -9   1   3      965.06      962.84     18.79 o 
  -8   1   3       10.85       12.63      4.52 o 
  -7   1   3     2977.27     2944.62     44.93 o 
  -6   1   3     2390.70     2421.24     40.20 o 
  -5   1   3     5212.13     4745.64     75.05 o 
  -4   1   3     1104.41     1057.29     16.17 o 
  -3   1   3     2305.45     2340.62     34.71 o 
  -2   1   3     5894.02     5691.15     78.66 o 
  -1   1   3      576.18      642.86     11.42 o 
   0   1   3    24751.29    20743.42    378.38 o 
   1   1   3      306.51      319.93      8.84 o 
   2   1   3     6471.85     7022.29    245.71 o 
   3   1   3      630.00      635.32     11.33 o 
   4   1   3     7356.17     7493.88    126.97 o 
   5   1   3        9.34       30.30      3.31 o 
   6   1   3     2631.85     2524.68     45.36 o 
   7   1   3      394.07      390.94     11.37 o 
   8   1   3       96.39      122.24      7.46 o 
   9   1   3      669.76      652.11     27.21 o 
  10   1   3      700.81      692.86     22.07 o 
  11   1   3      286.67      300.79     39.20 o 
 -12   2   3      102.73       97.64     13.72 o 
 -11   2   3        0.20        1.05      8.89 o 
 -10   2   3      971.13     1009.76     31.01 o 
  -9   2   3       29.98       25.50      6.39 o 
  -8   2   3      162.56      172.58      8.03 o 
  -7   2   3     1164.28     1222.93     25.07 o 
  -6   2   3       53.35       67.23      4.73 o 
  -5   2   3     1156.38     1077.75     26.73 o 
  -4   2   3      171.32      175.09      4.87 o 
  -3   2   3       34.18       38.55      2.97 o 
  -2   2   3     2198.90     2223.15     35.73 o 
  -1   2   3     6124.19     6569.95    104.23 o 
   0   2   3      286.06      278.60      7.42 o 
   1   2   3     2863.20     3060.09     51.32 o 
   2   2   3      267.57      297.69      6.87 o 
   3   2   3     1624.94     1616.00     33.88 o 
   4   2   3       18.27       19.01      2.70 o 
   5   2   3     2898.55     2675.68     44.79 o 
   6   2   3     1309.94     1380.84     22.88 o 
   7   2   3     1026.58     1037.10     18.73 o 
   8   2   3     1208.67     1121.76     24.48 o 
   9   2   3       26.06       25.51      9.05 o 
  10   2   3       57.32       46.01     14.96 o 
  11   2   3        4.10       13.96     14.68 o 
 -11   3   3      520.85      523.96     18.91 o 
 -10   3   3       47.27       66.12      9.55 o 
  -9   3   3      404.52      433.50     15.13 o 
  -8   3   3     1213.43     1237.78     27.29 o 
  -7   3   3      618.36      627.28     16.49 o 
  -6   3   3     2118.53     2189.76     41.86 o 
  -5   3   3       52.68       69.77      6.43 o 
  -4   3   3      493.10      543.53     18.95 o 
  -3   3   3     1152.82     1233.54     23.76 o 
  -2   3   3      603.20      685.74     14.16 o 
  -1   3   3     4512.80     4547.81     78.49 o 
   0   3   3     4585.21     4874.14     72.32 o 
   1   3   3     1129.83     1140.29     18.07 o 
   2   3   3     7431.87     7689.02    151.18 o 
   3   3   3       45.19       56.71      4.30 o 
   4   3   3     4679.57     4471.60     72.48 o 
   5   3   3      206.79      202.34      6.74 o 
   6   3   3      370.95      390.01     10.46 o 
   7   3   3      864.13      812.33     17.41 o 
   8   3   3       35.92       27.57      7.42 o 
   9   3   3       26.12       59.96     14.27 o 
  10   3   3      173.52      186.52     19.32 o 
  11   3   3       19.56       38.45     17.17 o 
 -11   4   3       52.14       47.07     11.02 o 
 -10   4   3      264.56      248.25     15.16 o 
  -9   4   3       11.66        7.42      8.42 o 
  -8   4   3       33.45       45.53     10.42 o 
  -7   4   3      463.38      464.06     14.00 o 
  -6   4   3     6904.07     6396.68    113.78 o 
  -5   4   3     1205.29     1307.14     26.56 o 
  -4   4   3    11575.11    11606.66    201.06 o 
  -3   4   3    13497.91    13520.54    232.85 o 
  -2   4   3      327.30      301.79      8.32 o 
  -1   4   3     8934.29     8934.61    140.37 o 
   0   4   3      615.71      621.64     10.99 o 
   1   4   3     6532.51     6630.03    105.72 o 
   2   4   3      484.79      588.87     12.67 o 
   3   4   3     1222.88     1161.99     22.53 o 
   4   4   3     1294.99     1375.61     36.81 o 
   5   4   3     3267.05     3364.66     55.89 o 
   6   4   3     1494.36     1572.78     37.71 o 
   7   4   3      357.69      394.05     14.85 o 
   8   4   3      266.19      271.17     22.29 o 
   9   4   3     1635.71     1645.89     58.93 o 
  10   4   3      590.73      685.43     34.10 o 
 -11   5   3      146.36      169.98     17.54 o 
 -10   5   3      148.06      141.91     15.00 o 
  -9   5   3       68.51       61.20     10.41 o 
  -8   5   3      627.28      660.27     38.00 o 
  -7   5   3       28.17       29.69      9.89 o 
  -6   5   3      608.99      545.66     21.44 o 
  -5   5   3     1057.91     1155.10     24.29 o 
  -4   5   3      333.63      232.47     10.00 o 
  -3   5   3       11.16        8.70      3.53 o 
  -2   5   3     2790.99     3008.52     91.83 o 
  -1   5   3      306.52      336.42      9.08 o 
   0   5   3      474.63      561.20     12.06 o 
   1   5   3      393.87      308.48     13.48 o 
   2   5   3      861.17      938.86     33.57 o 
   3   5   3       10.67       16.11      4.58 o 
   4   5   3     1008.54      954.85     25.43 o 
   5   5   3        8.42       15.76      4.00 o 
   6   5   3      228.39      239.79     12.92 o 
   7   5   3      221.73      214.25     14.94 o 
   8   5   3      355.85      376.69     20.09 o 
   9   5   3       18.57       17.07     13.12 o 
  10   5   3      300.72      361.61     26.44 o 
 -10   6   3      827.22      941.98     33.45 o 
  -9   6   3      325.30      341.02     16.96 o 
  -8   6   3      931.97      907.33     28.05 o 
  -7   6   3      795.41      818.42     23.83 o 
  -6   6   3      308.82      337.02     13.81 o 
  -5   6   3      702.78      656.61     21.43 o 
  -4   6   3      631.72      683.33     24.55 o 
  -3   6   3      408.67      409.58     11.59 o 
  -2   6   3      433.52      430.35      9.08 o 
  -1   6   3     2131.10     2150.38     33.82 o 
   0   6   3     1268.89     1209.21     21.91 o 
   1   6   3     5214.80     5300.26     85.83 o 
   2   6   3      624.19      643.25     15.14 o 
   3   6   3     5495.23     5389.80     94.66 o 
   4   6   3      191.34      198.96     10.51 o 
   5   6   3     1857.72     1915.64     50.90 o 
   6   6   3      582.69      644.97     30.26 o 
   7   6   3      242.35      270.91     17.15 o 
   8   6   3      533.67      590.72     31.64 o 
   9   6   3       16.09       10.26     16.84 o 
  10   6   3      274.83      320.37     28.63 o 
 -10   7   3       28.72       26.54     19.07 o 
  -9   7   3      162.44      182.79     22.37 o 
  -8   7   3       11.98       16.40      9.37 o 
  -7   7   3      477.37      506.10     18.94 o 
  -6   7   3      666.03      679.12     38.77 o 
  -5   7   3     1053.74     1152.47     28.52 o 
  -4   7   3      705.32      684.22     40.68 o 
  -3   7   3       86.79       92.36     10.66 o 
  -2   7   3     2196.07     2183.49     45.76 o 
  -1   7   3      121.20      124.31      6.74 o 
   0   7   3     2608.59     2575.19     43.49 o 
   1   7   3       14.26       37.88      4.78 o 
   2   7   3      664.67      627.43     15.24 o 
   3   7   3       16.13       16.97      4.71 o 
   4   7   3      496.72      485.99     15.72 o 
   5   7   3        3.36       -6.47      8.70 o 
   6   7   3      125.24      140.85     13.78 o 
   7   7   3        1.76       -2.81     11.88 o 
   8   7   3      118.78      154.64     20.45 o 
   9   7   3        1.09        0.27     18.16 o 
  -9   8   3       68.21       76.16     14.14 o 
  -8   8   3      187.88      176.88     27.98 o 
  -7   8   3       65.57       62.73     10.38 o 
  -6   8   3      861.28      835.35     24.66 o 
  -5   8   3       30.07       14.68      8.24 o 
  -4   8   3       74.74       95.45      9.12 o 
  -3   8   3       43.99       75.23      7.90 o 
  -2   8   3      263.39      261.27     13.34 o 
  -1   8   3      206.27      167.54     15.18 o 
   0   8   3      200.09      194.95      8.27 o 
   1   8   3     1122.06     1082.29     23.21 o 
   2   8   3      215.75      196.63      8.67 o 
   3   8   3      563.47      595.20     24.00 o 
   4   8   3        8.75       18.33      9.52 o 
   5   8   3      284.63      284.19     17.15 o 
   6   8   3       38.28       38.79     11.95 o 
   7   8   3        7.69        1.47     17.26 o 
   8   8   3       72.80       88.29     21.00 o 
  -8   9   3       57.27       52.99     14.47 o 
  -7   9   3      258.38      294.87     18.45 o 
  -6   9   3      353.65      350.61     16.61 o 
  -5   9   3      770.13      769.36     23.52 o 
  -4   9   3      625.30      636.80     23.42 o 
  -3   9   3      494.67      492.29     17.03 o 
  -2   9   3      674.45      670.21     22.04 o 
  -1   9   3        3.29       -0.85      7.30 o 
   0   9   3     1435.47     1332.55     34.74 o 
   1   9   3       38.43       26.35      7.10 o 
   2   9   3      815.73      860.95     31.56 o 
   3   9   3      181.10      172.61     10.28 o 
   4   9   3     1206.04     1166.90     36.64 o 
   5   9   3       33.05       43.69     12.22 o 
   6   9   3      482.28      508.78     24.65 o 
   7   9   3       48.08       27.40     17.63 o 
  -7  10   3       93.07       91.77     21.15 o 
  -6  10   3       27.06       45.64     12.31 o 
  -5  10   3        3.01       12.74      9.78 o 
  -4  10   3        5.05        1.42      9.64 o 
  -3  10   3        0.38        6.95      9.21 o 
  -2  10   3        1.15       -3.04      8.28 o 
  -1  10   3       12.28       11.36      8.40 o 
   0  10   3        0.09        2.82      9.40 o 
   1  10   3       19.86       28.12     12.17 o 
   2  10   3       14.74       13.65     11.97 o 
   3  10   3       94.68       92.85     12.86 o 
   4  10   3       56.82       32.58     12.04 o 
   5  10   3       40.87       31.59     12.31 o 
   6  10   3        0.10      -11.51     16.71 o 
  -5  11   3       34.85       14.49     14.55 o 
  -4  11   3      185.07      170.19     15.42 o 
  -3  11   3      201.92      248.83     23.44 o 
  -2  11   3       93.73       90.82     13.97 o 
  -1  11   3      207.31      195.90     31.56 o 
   0  11   3      499.86      474.49     23.13 o 
   1  11   3      131.27      133.93     14.07 o 
   2  11   3      713.98      640.77     41.26 o 
   3  11   3        0.22      -18.15     18.15 o 
   4  11   3      427.20      418.38     35.48 o 
  -2  12   3        0.61       -6.09     12.24 o 
  -1  12   3      392.08      373.32     21.72 o 
   0  12   3       42.91       46.65     13.67 o 
   1  12   3      176.64      189.80     25.99 o 
   2  12   3       13.65       31.77     20.63 o 
 -12   0   4      216.98      226.39     17.13 o 
 -11   0   4      996.05     1016.15     71.79 o 
 -10   0   4       24.89       34.18      9.41 o 
  -9   0   4     4234.51     3988.85     91.12 o 
  -8   0   4     2241.09     2233.98     53.64 o 
  -7   0   4     2222.58     2114.47     49.93 o 
  -6   0   4     4487.66     4600.61    101.10 o 
  -5   0   4      179.95      166.40     15.44 o 
  -4   0   4     3290.86     3677.63     71.69 o 
  -3   0   4     1712.03     1902.82     34.13 o 
  -2   0   4    14073.88    13896.86    235.22 o 
  -1   0   4    49273.95    39571.78    773.09 o 
   0   0   4       70.15       80.63      4.14 o 
   1   0   4      218.46      164.09      5.67 o 
   2   0   4    20132.68    19543.77    597.63 o 
   3   0   4      599.69      613.39     34.87 o 
   4   0   4     3279.08     3105.24     87.02 o 
   5   0   4      769.26      738.97     24.84 o 
   6   0   4     5595.16     5416.95    150.40 o 
   7   0   4     1480.76     1522.52     37.77 o 
   8   0   4     1872.78     1870.33     45.94 o 
   9   0   4      270.21      313.17     32.18 o 
  10   0   4       25.39       27.64     22.69 o 
  11   0   4       34.17       47.45     26.82 o 
 -12   1   4      201.10      237.96     14.57 o 
 -11   1   4      168.47      150.95     11.65 o 
 -10   1   4       14.12       15.35      6.72 o 
  -9   1   4       23.09       22.76      5.29 o 
  -8   1   4       14.73        6.23      4.44 o 
  -7   1   4     1827.89     1753.98     28.25 o 
  -6   1   4      776.36      700.31     13.18 o 
  -5   1   4      816.78      892.59     15.16 o 
  -4   1   4     5204.29     5463.58     73.66 o 
  -3   1   4     1229.14     1140.75     17.60 o 
  -2   1   4      392.83      477.44      7.39 o 
  -1   1   4    22954.90    21257.61    301.30 o 
   0   1   4     4913.45     5137.52     69.97 o 
   1   1   4      189.02      178.41      5.66 o 
   2   1   4      530.44      561.99     13.52 o 
   3   1   4      844.33      829.21     14.47 o 
   4   1   4       32.40       37.89      3.23 o 
   5   1   4      580.91      601.35     13.01 o 
   6   1   4       83.23       95.90      7.95 o 
   7   1   4       38.27       30.25      4.89 o 
   8   1   4      209.02      178.38     12.03 o 
   9   1   4      245.91      260.92     12.68 o 
  10   1   4       42.14       52.37     16.80 o 
  11   1   4      148.46       98.61     30.95 o 
 -12   2   4       17.14       10.32     11.33 o 
 -11   2   4      166.83      174.98     12.99 o 
 -10   2   4        7.12       -1.51      7.50 o 
  -9   2   4      112.09      124.69      8.13 o 
  -8   2   4       14.77       27.35      5.17 o 
  -7   2   4      664.53      657.00     15.64 o 
  -6   2   4       27.55       31.95      4.17 o 
  -5   2   4     4866.80     4592.61     69.30 o 
  -4   2   4     1029.91     1002.18     17.80 o 
  -3   2   4     7227.88     7288.80    114.77 o 
  -2   2   4    13952.14    13584.51    310.92 o 
  -1   2   4      747.34      829.03     14.58 o 
   0   2   4     4949.62     5052.40    100.41 o 
   1   2   4      367.57      336.25      9.47 o 
   2   2   4     4763.55     4918.04     98.55 o 
   3   2   4     1257.68     1340.10     27.14 o 
   4   2   4     3386.97     3478.54     61.87 o 
   5   2   4      383.05      413.58     17.63 o 
   6   2   4      399.96      456.76     11.41 o 
   7   2   4      118.28      119.68     10.90 o 
   8   2   4      715.06      755.95     21.76 o 
   9   2   4       26.46       39.05      9.60 o 
  10   2   4      725.01      750.30     33.67 o 
  11   2   4      191.93      224.04     35.90 o 
 -11   3   4       13.53       17.33      9.63 o 
 -10   3   4      847.46      820.16     22.55 o 
  -9   3   4      153.90      162.84     10.25 o 
  -8   3   4     1219.31     1191.55     26.82 o 
  -7   3   4      570.14      624.35     19.01 o 
  -6   3   4     3312.38     3404.39     56.94 o 
  -5   3   4     1758.25     1653.47     29.37 o 
  -4   3   4       28.88       62.81      2.83 o 
  -3   3   4     3909.11     4392.82     85.21 o 
  -2   3   4     1495.88     1479.62     24.65 o 
  -1   3   4      957.21      985.18     15.94 o 
   0   3   4     1133.67     1289.28     22.04 o 
   1   3   4     5584.43     5577.45     97.02 o 
   2   3   4      117.88       87.33      5.14 o 
   3   3   4     6422.92     6736.16    126.06 o 
   4   3   4      203.71      226.32      8.86 o 
   5   3   4     3198.79     3092.57     51.59 o 
   6   3   4       32.77       48.81      5.67 o 
   7   3   4     1280.43     1268.68     30.52 o 
   8   3   4     1154.73     1110.25     33.00 o 
   9   3   4       61.90       52.35     14.24 o 
  10   3   4       80.10       88.68     16.79 o 
  11   3   4       57.74       52.81     32.60 o 
 -11   4   4       64.70       88.72     22.76 o 
 -10   4   4        0.68       10.71      9.64 o 
  -9   4   4      269.49      269.57     21.20 o 
  -8   4   4      240.97      216.60     11.74 o 
  -7   4   4       83.71       81.56      6.95 o 
  -6   4   4        9.74       18.11      5.21 o 
  -5   4   4       41.77       63.20      7.20 o 
  -4   4   4       73.19       46.98      6.18 o 
  -3   4   4       10.64       35.94      3.73 o 
  -2   4   4      532.62      582.82     17.62 o 
  -1   4   4       10.23       19.09      2.56 o 
   0   4   4      700.98      802.58     21.27 o 
   1   4   4      280.66      351.64      7.87 o 
   2   4   4       23.86       10.69      4.90 o 
   3   4   4       35.10       33.82      2.85 o 
   4   4   4      632.60      676.99     14.75 o 
   5   4   4      122.30      128.69      6.11 o 
   6   4   4      276.61      308.16     12.67 o 
   7   4   4       93.60      103.72      8.58 o 
   8   4   4        5.59        7.39     10.07 o 
   9   4   4       87.44       96.24     17.17 o 
  10   4   4       13.96       13.74     15.71 o 
 -11   5   4      103.30       76.33     15.33 o 
 -10   5   4      455.56      472.21     22.68 o 
  -9   5   4        1.17        2.74      8.99 o 
  -8   5   4     1508.46     1529.60     37.05 o 
  -7   5   4      196.68      187.25     11.05 o 
  -6   5   4     1421.56     1482.07     40.56 o 
  -5   5   4     1211.66     1223.67     31.84 o 
  -4   5   4      167.73      173.48      7.24 o 
  -3   5   4     4680.53     4688.23     83.68 o 
  -2   5   4     2264.90     2234.34     40.49 o 
  -1   5   4     2783.74     2735.25     45.22 o 
   0   5   4     1022.98     1095.32     19.86 o 
   1   5   4     2999.62     2905.76     47.97 o 
   2   5   4      133.37      159.49     10.58 o 
   3   5   4     5180.74     5152.83     90.21 o 
   4   5   4       57.22       68.17      6.10 o 
   5   5   4     2688.10     2605.55     59.66 o 
   6   5   4     1358.97     1371.37     33.23 o 
   7   5   4     1955.12     1914.63     52.68 o 
   8   5   4      365.89      394.19     20.63 o 
   9   5   4       80.40       91.35     18.62 o 
  10   5   4        5.62       -4.60     17.40 o 
 -10   6   4        0.64       -7.67     12.49 o 
  -9   6   4        2.87       -0.95      9.67 o 
  -8   6   4       27.40       32.01      9.45 o 
  -7   6   4       15.59       15.11      8.19 o 
  -6   6   4        5.63        5.81      6.64 o 
  -5   6   4      414.05      426.66     22.56 o 
  -4   6   4       59.08       73.40      7.02 o 
  -3   6   4      575.78      607.66     15.00 o 
  -2   6   4     2478.93     2569.73     73.86 o 
  -1   6   4        0.77       -2.72      2.72 o 
   0   6   4      494.58      650.69     18.08 o 
   1   6   4       69.51       74.45      4.74 o 
   2   6   4      105.50       92.62      6.29 o 
   3   6   4      394.09      413.91     11.31 o 
   4   6   4      302.99      295.07     13.52 o 
   5   6   4      151.62      169.47      9.58 o 
   6   6   4        8.59       -1.46      9.12 o 
   7   6   4      117.23      115.49     14.06 o 
   8   6   4      378.44      388.19     34.41 o 
   9   6   4        0.52        3.45     17.43 o 
 -10   7   4       19.71       34.47     14.31 o 
  -9   7   4        4.74        6.93     12.03 o 
  -8   7   4      149.80      151.61     12.79 o 
  -7   7   4       27.07       31.29      9.61 o 
  -6   7   4      598.00      682.70     21.23 o 
  -5   7   4      394.17      422.25     15.46 o 
  -4   7   4     3940.10     3938.78     79.60 o 
  -3   7   4     1336.49     1326.97     30.84 o 
  -2   7   4      954.13      981.59     23.26 o 
  -1   7   4     4169.46     3996.45     65.85 o 
   0   7   4      432.42      394.14     10.10 o 
   1   7   4      563.26      549.13     13.89 o 
   2   7   4      169.89      165.04      7.47 o 
   3   7   4      738.19      795.49     18.13 o 
   4   7   4      264.83      256.04     14.93 o 
   5   7   4      294.61      286.22     16.42 o 
   6   7   4        2.51        0.42     10.52 o 
   7   7   4      173.55      176.04     16.04 o 
   8   7   4       66.65       46.00     17.61 o 
   9   7   4      252.24      291.93     26.57 o 
  -9   8   4     1042.88     1185.58     39.27 o 
  -8   8   4      343.53      382.49     20.36 o 
  -7   8   4      437.07      433.85     26.44 o 
  -6   8   4     1049.16     1017.63     38.17 o 
  -5   8   4       16.98       12.55      7.76 o 
  -4   8   4      358.52      341.27     20.90 o 
  -3   8   4       34.58       28.92      7.81 o 
  -2   8   4      993.19      962.69     27.06 o 
  -1   8   4     1284.79     1294.06     33.54 o 
   0   8   4      241.10      258.05      9.63 o 
   1   8   4      118.70      136.97      8.29 o 
   2   8   4     1835.43     1793.36     35.29 o 
   3   8   4      420.91      404.82     18.73 o 
   4   8   4     1548.92     1630.07     45.86 o 
   5   8   4       91.72       64.61     12.99 o 
   6   8   4      882.80      909.70     73.11 o 
   7   8   4      409.01      452.08     45.39 o 
   8   8   4      149.41      178.65     52.40 o 
  -8   9   4       95.02      136.73     15.89 o 
  -7   9   4      230.27      223.77     16.64 o 
  -6   9   4        5.96        0.94     10.06 o 
  -5   9   4       13.45        7.31      8.92 o 
  -4   9   4       10.79       27.04      8.25 o 
  -3   9   4        0.08        4.49      8.19 o 
  -2   9   4      109.54       91.47     14.46 o 
  -1   9   4      336.99      348.73     15.45 o 
   0   9   4       58.99       69.13      8.82 o 
   1   9   4       39.58       61.77      7.50 o 
   2   9   4      408.86      390.65     14.48 o 
   3   9   4       88.37      106.26     11.91 o 
   4   9   4      119.16       84.73     12.11 o 
   5   9   4      383.65      427.92     21.85 o 
   6   9   4       21.55       24.50     15.95 o 
   7   9   4        8.37       15.25     17.37 o 
  -7  10   4      385.35      433.53     30.02 o 
  -6  10   4        2.48       -6.41     11.68 o 
  -5  10   4      858.23      860.63     36.48 o 
  -4  10   4      444.24      375.84     18.28 o 
  -3  10   4      588.67      644.51     29.27 o 
  -2  10   4     1438.11     1428.19     38.46 o 
  -1  10   4      305.37      325.61     15.52 o 
   0  10   4     1127.61     1061.99     35.88 o 
   1  10   4       15.95       16.02     10.01 o 
   2  10   4      981.86      926.71     48.27 o 
   3  10   4       19.48       21.64     13.51 o 
   4  10   4      173.96      157.99     26.17 o 
   5  10   4        4.72       -7.39     12.75 o 
   6  10   4      116.50       97.58     20.37 o 
  -5  11   4      179.42      175.60     17.79 o 
  -4  11   4        2.48       -7.88     12.69 o 
  -3  11   4       68.28       71.07     15.00 o 
  -2  11   4       14.26       15.57     11.66 o 
  -1  11   4        5.29        6.22     10.98 o 
   0  11   4       42.20       61.78     13.18 o 
   1  11   4       54.75       72.62     20.22 o 
   2  11   4       94.61       99.03     20.63 o 
   3  11   4      110.76      108.51     21.87 o 
   4  11   4        3.40       -6.19     18.15 o 
  -2  12   4       80.97      106.17     15.92 o 
  -1  12   4       51.42       52.08     23.93 o 
   0  12   4      126.83      136.57     23.93 o 
   1  12   4       50.96       50.34     20.22 o 
 -12   1   5        3.39       -0.67      9.04 o 
 -11   1   5      506.40      478.14     15.16 o 
 -10   1   5      114.37      124.63      9.50 o 
  -9   1   5     1033.09     1041.78     20.09 o 
  -8   1   5       24.40       28.22      4.95 o 
  -7   1   5      877.07      858.27     16.01 o 
  -6   1   5      259.41      271.94      7.51 o 
  -5   1   5     4604.83     4371.37     60.39 o 
  -4   1   5     4918.58     5096.05     65.75 o 
  -3   1   5     4992.72     4871.33     66.94 o 
  -2   1   5     5114.06     4949.63     67.81 o 
  -1   1   5       19.46       29.83      2.41 o 
   0   1   5    28125.66    24196.86    382.69 o 
   1   1   5     2367.90     2454.01     45.07 o 
   2   1   5     7790.32     7883.95    155.84 o 
   3   1   5        9.26        4.79      3.16 o 
   4   1   5     2035.98     2039.42     33.42 o 
   5   1   5      173.25      171.91      5.78 o 
   6   1   5      783.83      810.95     15.87 o 
   7   1   5      163.31      185.35     11.65 o 
   8   1   5     1243.01     1235.84     30.97 o 
   9   1   5      135.16      159.33     14.21 o 
  10   1   5      381.01      416.76     22.52 o 
  11   1   5      310.58      462.12     47.04 o 
 -12   2   5        2.95       -3.02     11.97 o 
 -11   2   5      381.10      382.82     15.44 o 
 -10   2   5       52.59       47.90      8.16 o 
  -9   2   5        4.70        8.21      6.44 o 
  -8   2   5     4286.08     4052.43     72.51 o 
  -7   2   5     1024.93      969.36     19.29 o 
  -6   2   5      148.98      165.90      7.06 o 
  -5   2   5     2912.84     2711.53     44.85 o 
  -4   2   5       16.97       15.36      2.39 o 
  -3   2   5      215.05      255.32      7.63 o 
  -2   2   5     1269.90     1514.90     26.65 o 
  -1   2   5      874.90      912.21     16.16 o 
   0   2   5       22.25       23.47      2.03 o 
   1   2   5     1233.88     1007.92     22.38 o 
   2   2   5      554.12      468.69     18.82 o 
   3   2   5     3883.42     4229.83    100.41 o 
   4   2   5      185.89      183.50     13.48 o 
   5   2   5     2084.29     1988.34     37.16 o 
   6   2   5      983.02      939.58     23.79 o 
   7   2   5     2313.87     2185.76     48.40 o 
   8   2   5       49.27       56.61      8.10 o 
   9   2   5       34.95       35.67     10.75 o 
  10   2   5      123.85      132.03     32.60 o 
 -11   3   5       89.78      108.77     11.62 o 
 -10   3   5       86.22       76.38     10.17 o 
  -9   3   5      887.55      921.38     25.41 o 
  -8   3   5      567.77      581.88     18.32 o 
  -7   3   5     5028.59     5001.89     99.14 o 
  -6   3   5      848.48      807.50     17.78 o 
  -5   3   5      115.66      109.70      5.50 o 
  -4   3   5     1710.82     1572.73     26.75 o 
  -3   3   5      889.42      839.12     15.63 o 
  -2   3   5       15.63       26.43      5.23 o 
  -1   3   5      573.36      613.19     10.90 o 
   0   3   5      244.88      260.48      9.01 o 
   1   3   5      202.38      266.67     11.44 o 
   2   3   5     2017.70     2028.59     42.95 o 
   3   3   5     1744.53     1852.64     39.73 o 
   4   3   5      641.45      643.84     16.52 o 
   5   3   5      284.71      266.34     11.08 o 
   6   3   5     2063.16     2025.42     60.69 o 
   7   3   5      443.76      440.47     18.24 o 
   8   3   5      256.39      244.05     14.28 o 
   9   3   5      651.45      715.73     70.35 o 
  10   3   5      111.25      112.64     33.83 o 
 -11   4   5      503.78      557.93     27.06 o 
 -10   4   5      374.65      373.23     28.17 o 
  -9   4   5      130.62      122.84     12.62 o 
  -8   4   5      495.53      469.38     15.28 o 
  -7   4   5       98.33      120.06     10.23 o 
  -6   4   5     2756.45     2747.53     52.04 o 
  -5   4   5      197.43      214.84      9.13 o 
  -4   4   5     7783.36     7819.51    150.11 o 
  -3   4   5     1011.29      934.75     21.45 o 
  -2   4   5     4792.90     4602.53     68.99 o 
  -1   4   5     6205.79     6167.67     98.96 o 
   0   4   5       60.60       61.60      5.62 o 
   1   4   5    12819.58    12823.56    221.41 o 
   2   4   5      822.70     1043.96     29.01 o 
   3   4   5     3101.86     2966.10     68.15 o 
   4   4   5     1068.41     1096.23     23.35 o 
   5   4   5     1365.95     1337.59     42.94 o 
   6   4   5       67.08       63.48      9.35 o 
   7   4   5       20.98       21.35      8.34 o 
   8   4   5      110.94      124.05     16.55 o 
   9   4   5      398.78      418.36     26.25 o 
  10   4   5        7.33       -2.76     17.02 o 
 -11   5   5       19.51       22.53     12.85 o 
 -10   5   5       55.75       64.79     23.31 o 
  -9   5   5      367.76      371.45     20.40 o 
  -8   5   5      300.70      275.17     14.11 o 
  -7   5   5      364.91      338.44     14.30 o 
  -6   5   5      152.81      170.13      8.64 o 
  -5   5   5      288.55      293.15     11.00 o 
  -4   5   5      868.31      799.13     20.72 o 
  -3   5   5      308.40      282.50     10.20 o 
  -2   5   5      159.32      133.05      4.97 o 
  -1   5   5      271.74      271.05      7.90 o 
   0   5   5      277.91      207.17      8.50 o 
   1   5   5       11.17       29.68      3.96 o 
   2   5   5       32.49       39.14      3.72 o 
   3   5   5     1183.14     1135.18     22.88 o 
   4   5   5        1.60        3.82      5.23 o 
   5   5   5      346.36      346.11     13.52 o 
   6   5   5      330.18      330.61     13.68 o 
   7   5   5       15.82       32.82     10.51 o 
   8   5   5       39.56       13.63     22.90 o 
   9   5   5      307.99      293.83     28.47 o 
  10   5   5       86.27      113.17     21.60 o 
 -10   6   5      494.50      568.96     36.52 o 
  -9   6   5       11.01        3.05     10.05 o 
  -8   6   5     2553.60     2675.43     65.03 o 
  -7   6   5       64.54       59.37      9.10 o 
  -6   6   5      965.47      872.92     24.41 o 
  -5   6   5     2185.59     2196.83     47.51 o 
  -4   6   5      506.23      530.15     15.45 o 
  -3   6   5     1031.02      901.11     30.31 o 
  -2   6   5       90.75      113.98      5.30 o 
  -1   6   5     2175.51     2216.84     47.20 o 
   0   6   5     1595.92     1564.29     30.21 o 
   1   6   5     1611.83     1629.12     28.66 o 
   2   6   5      505.80      527.85     13.08 o 
   3   6   5     1779.39     1637.53     48.24 o 
   4   6   5      552.60      530.75     16.81 o 
   5   6   5      901.05      881.02     24.08 o 
   6   6   5      455.48      435.67     20.45 o 
   7   6   5     1836.40     1817.63     52.05 o 
   8   6   5      435.04      521.83     87.27 o 
   9   6   5       88.81      105.33     20.31 o 
 -10   7   5      192.02      214.52     21.83 o 
  -9   7   5       58.50       42.71     17.12 o 
  -8   7   5        5.39       -3.41     10.07 o 
  -7   7   5      191.78      203.43     13.00 o 
  -6   7   5       65.22       60.82      8.88 o 
  -5   7   5      478.76      493.78     27.79 o 
  -4   7   5     1062.88     1046.47     29.25 o 
  -3   7   5     1447.50     1502.56     59.65 o 
  -2   7   5      795.19      789.89     18.80 o 
  -1   7   5      380.05      393.88     20.12 o 
   0   7   5     2617.68     2544.47     52.20 o 
   1   7   5      232.43      231.41      8.67 o 
   2   7   5     1167.38     1160.62     24.19 o 
   3   7   5       22.24       22.23      6.38 o 
   4   7   5       35.10       37.33      9.85 o 
   5   7   5       19.09        6.57      9.33 o 
   6   7   5      150.81      130.77     16.25 o 
   7   7   5        7.04        3.82     11.70 o 
   8   7   5      135.63      161.05     24.76 o 
  -9   8   5        3.50       -5.94     13.67 o 
  -8   8   5       45.92       30.53     23.52 o 
  -7   8   5        8.75       13.36     10.38 o 
  -6   8   5      437.73      495.48     20.74 o 
  -5   8   5      133.87       92.63     11.46 o 
  -4   8   5      129.70      105.97     10.39 o 
  -3   8   5      394.24      332.64     33.09 o 
  -2   8   5      229.28      241.57     10.78 o 
  -1   8   5      352.42      350.96     17.52 o 
   0   8   5        2.62       -2.54      5.83 o 
   1   8   5     1506.02     1391.05     28.53 o 
   2   8   5       18.32       19.73      7.04 o 
   3   8   5      408.58      423.19     21.27 o 
   4   8   5        2.08       -3.29      9.25 o 
   5   8   5       97.57      100.71     13.43 o 
   6   8   5        8.13        0.49     11.50 o 
   7   8   5       29.23       33.88     17.35 o 
   8   8   5      137.52      145.36     22.36 o 
  -8   9   5       72.05       47.93     16.80 o 
  -7   9   5      328.10      351.14     23.29 o 
  -6   9   5       73.44       67.14     12.25 o 
  -5   9   5      873.17      905.85     29.61 o 
  -4   9   5      409.43      365.42     17.24 o 
  -3   9   5      634.22      675.03     23.11 o 
  -2   9   5      377.01      401.47     17.50 o 
  -1   9   5        5.74       -3.44      7.40 o 
   0   9   5     1864.39     1832.03     45.20 o 
   1   9   5       82.35       87.40     10.30 o 
   2   9   5      964.78      965.76     31.31 o 
   3   9   5       23.37       33.04     11.06 o 
   4   9   5      964.70      952.22     33.02 o 
   5   9   5        1.30       12.80     12.37 o 
   6   9   5      300.91      291.35     24.55 o 
   7   9   5       18.76       17.36     18.24 o 
  -6  10   5        0.94        4.90     13.55 o 
  -5  10   5      138.11      163.76     17.51 o 
  -4  10   5      124.36      110.89     12.55 o 
  -3  10   5        8.68        7.66      9.71 o 
  -2  10   5        0.08        7.01      8.77 o 
  -1  10   5       33.18       25.89      8.80 o 
   0  10   5       70.54       66.97     11.50 o 
   1  10   5       11.82        0.41     15.68 o 
   2  10   5       27.63       25.23     14.15 o 
   3  10   5       60.20       53.37     15.36 o 
   4  10   5       25.30       31.70     12.80 o 
   5  10   5       83.63       73.10     18.69 o 
  -5  11   5       83.04       83.49     18.15 o 
  -4  11   5      155.21      118.12     16.44 o 
  -3  11   5      127.48      124.50     14.13 o 
  -2  11   5      160.64      157.43     15.85 o 
  -1  11   5       65.45       58.72     17.74 o 
   0  11   5      113.94       77.98     21.04 o 
   1  11   5      107.02      114.29     21.87 o 
   2  11   5      220.94      205.48     25.17 o 
   3  11   5      123.90      134.51     23.11 o 
   4  11   5      461.23      444.05     31.77 o 
 -12   0   6       22.59       28.43     13.53 o 
 -11   0   6      159.32      119.99     13.83 o 
 -10   0   6      554.84      579.95     22.40 o 
  -9   0   6     1610.45     1504.74     35.37 o 
  -8   0   6      238.85      206.80     14.71 o 
  -7   0   6     9821.17     9301.84    179.13 o 
  -6   0   6     6411.29     6318.13    122.80 o 
  -5   0   6     5874.05     5823.24    112.72 o 
  -4   0   6     5690.68     5747.94    110.61 o 
  -3   0   6      819.75      798.68     17.93 o 
  -2   0   6     1613.96     1600.93     40.46 o 
  -1   0   6     7233.82     7439.33    183.50 o 
   0   0   6     1939.37     1899.88     53.92 o 
   1   0   6       16.75       31.19      7.45 o 
   2   0   6       53.09       79.90      7.72 o 
   3   0   6      985.69      874.56     28.75 o 
   4   0   6     5943.53     5994.49    136.28 o 
   5   0   6      983.10      875.53     28.59 o 
   6   0   6     6625.51     6402.75    177.39 o 
   7   0   6      141.91      150.19     22.69 o 
   8   0   6      665.15      697.71     47.04 o 
   9   0   6      903.76      863.17     58.18 o 
  10   0   6       36.24       38.21     15.56 o 
 -12   1   6      333.80      361.45     16.03 o 
 -11   1   6      343.56      344.44     14.59 o 
 -10   1   6      552.22      519.36     14.24 o 
  -9   1   6        7.73       12.45      5.49 o 
  -8   1   6      336.90      315.05      9.19 o 
  -7   1   6        1.69        9.26      3.86 o 
  -6   1   6       85.15       78.71      4.38 o 
  -5   1   6      194.28      235.22      6.26 o 
  -4   1   6     3582.86     3240.11     48.75 o 
  -3   1   6       86.54      156.99      5.91 o 
  -2   1   6     1068.99     1282.16     18.97 o 
  -1   1   6     1215.86     1132.26     17.83 o 
   0   1   6     8242.88     8942.25    141.58 o 
   1   1   6     1369.81     1165.45     22.97 o 
   2   1   6      104.57       79.88      5.85 o 
   3   1   6     1496.62     1663.53     37.25 o 
   4   1   6     1737.38     1629.58     27.23 o 
   5   1   6       27.03       40.19      3.51 o 
   6   1   6      247.26      256.13     10.91 o 
   7   1   6       93.29       91.03      8.18 o 
   8   1   6       77.95       67.47     11.09 o 
   9   1   6        1.24       -1.85     10.17 o 
  10   1   6       68.07       63.58     23.31 o 
 -11   2   6      356.64      355.86     13.87 o 
 -10   2   6      126.58      139.70     11.35 o 
  -9   2   6      200.01      206.20     13.17 o 
  -8   2   6        2.54        3.19      5.54 o 
  -7   2   6      153.17      132.16      6.17 o 
  -6   2   6      339.07      417.77     10.03 o 
  -5   2   6     5296.48     5373.31     74.83 o 
  -4   2   6       10.71       13.05      2.61 o 
  -3   2   6     2996.20     2869.88     43.86 o 
  -2   2   6     2287.47     2167.52     33.46 o 
  -1   2   6     2188.55     2094.69     31.72 o 
   0   2   6     5657.05     5745.87     83.73 o 
   1   2   6      185.79      189.61      6.44 o 
   2   2   6     6685.70     6646.03    132.46 o 
   3   2   6       53.25       46.44      4.73 o 
   4   2   6     5585.94     5665.95    144.42 o 
   5   2   6      244.92      243.93     31.21 o 
   6   2   6      769.47      768.03     37.05 o 
   7   2   6        5.28        6.49      6.32 o 
   8   2   6       13.16        8.38      7.23 o 
   9   2   6        2.01        4.96     11.98 o 
  10   2   6      193.62      154.73     32.60 o 
 -11   3   6       63.39       65.51     10.87 o 
 -10   3   6      980.03      995.32     28.11 o 
  -9   3   6      247.14      265.73     11.88 o 
  -8   3   6      891.33      884.79     21.11 o 
  -7   3   6     1228.10     1198.14     28.65 o 
  -6   3   6     2424.93     2311.69     43.16 o 
  -5   3   6      774.59      757.10     14.02 o 
  -4   3   6     1909.85     1952.88     30.86 o 
  -3   3   6     2748.08     2775.09     42.58 o 
  -2   3   6      994.50     1038.04     18.73 o 
  -1   3   6     3302.94     3334.87     54.41 o 
   0   3   6     1557.23     1544.56     33.31 o 
   1   3   6     2705.81     2895.24     51.75 o 
   2   3   6      327.86      356.88     11.25 o 
   3   3   6     2206.03     2124.95     55.85 o 
   4   3   6        1.15       -0.98      4.58 o 
   5   3   6     1998.13     2023.09     49.43 o 
   6   3   6      325.22      363.92     13.43 o 
   7   3   6      457.75      480.24     19.49 o 
   8   3   6      398.11      408.82     18.87 o 
   9   3   6      642.15      584.25     54.05 o 
  10   3   6      183.47      139.46     36.31 o 
 -11   4   6      120.85      137.40     14.72 o 
 -10   4   6      111.63      110.54     11.21 o 
  -9   4   6      175.05      171.87     13.87 o 
  -8   4   6       21.43       15.23      7.61 o 
  -7   4   6       89.36       60.25      7.76 o 
  -6   4   6        1.21        9.70      5.68 o 
  -5   4   6      178.76      130.61      7.64 o 
  -4   4   6      169.24      205.32      8.04 o 
  -3   4   6      262.19      250.84      8.21 o 
  -2   4   6     1419.00     1483.74     23.96 o 
  -1   4   6      128.01      156.62      5.43 o 
   0   4   6       28.62       18.66      3.00 o 
   1   4   6      252.13      234.46      7.16 o 
   2   4   6      407.08      502.92     11.53 o 
   3   4   6       16.74       25.71      5.03 o 
   4   4   6       86.96       84.49     12.57 o 
   5   4   6       23.47       25.27      6.83 o 
   6   4   6       51.71       52.78     11.19 o 
   7   4   6        0.22       -4.17      7.84 o 
   8   4   6      273.79      279.82     20.61 o 
   9   4   6        4.88      -13.95     14.37 o 
  10   4   6       38.71       53.23     34.66 o 
 -11   5   6      248.85      234.77     18.48 o 
 -10   5   6      541.02      513.45     28.44 o 
  -9   5   6       14.63       17.03     10.70 o 
  -8   5   6      736.01      757.92     26.22 o 
  -7   5   6      325.17      333.23     15.87 o 
  -6   5   6     1315.66     1245.94     33.39 o 
  -5   5   6      824.75      823.04     21.14 o 
  -4   5   6     1690.39     1674.04     33.15 o 
  -3   5   6     2730.81     2636.35     41.79 o 
  -2   5   6     2131.95     2116.97     33.31 o 
  -1   5   6     2751.42     2656.58     44.58 o 
   0   5   6      541.95      532.18     12.59 o 
   1   5   6     2976.32     2958.58     53.82 o 
   2   5   6      171.51      190.24      7.47 o 
   3   5   6     2486.15     2332.06     57.49 o 
   4   5   6       98.05       93.89     14.64 o 
   5   5   6     3603.91     3530.15    128.98 o 
   6   5   6      106.49      120.93     10.96 o 
   7   5   6      662.13      693.46     97.17 o 
   8   5   6      207.66      286.55     55.29 o 
   9   5   6      520.46      609.93     64.57 o 
 -10   6   6      140.28      128.10     18.03 o 
  -9   6   6        3.04       15.67     13.97 o 
  -8   6   6        1.04        6.84      9.51 o 
  -7   6   6       62.91       65.63     10.41 o 
  -6   6   6      236.08      278.36     20.29 o 
  -5   6   6      764.44      775.67     24.04 o 
  -4   6   6        7.92        9.22      5.76 o 
  -3   6   6       26.47       33.01      5.19 o 
  -2   6   6      590.84      624.83     13.54 o 
  -1   6   6      228.02      244.74      8.74 o 
   0   6   6      802.16      791.27     18.25 o 
   1   6   6        0.99        1.25      3.69 o 
   2   6   6      778.15      795.29     33.31 o 
   3   6   6       94.73       85.29     12.57 o 
   4   6   6      771.38      695.79     23.02 o 
   5   6   6      105.23      107.43     10.70 o 
   6   6   6      211.84      183.12     29.91 o 
   7   6   6       12.35        6.60     14.18 o 
   8   6   6        1.24        7.01     16.26 o 
   9   6   6       65.11       57.14     19.62 o 
  -9   7   6       14.04       15.66     14.55 o 
  -8   7   6        9.91       10.58     11.15 o 
  -7   7   6       26.34       29.79     10.71 o 
  -6   7   6      618.77      656.47     23.77 o 
  -5   7   6       13.36       19.19      8.42 o 
  -4   7   6     2371.16     2399.61     57.40 o 
  -3   7   6       71.89       86.26      7.52 o 
  -2   7   6     1788.42     1767.38     34.81 o 
  -1   7   6      650.18      646.39     17.27 o 
   0   7   6      580.67      610.73     16.86 o 
   1   7   6     1745.31     1716.17     39.60 o 
   2   7   6        3.73        0.13      7.04 o 
   3   7   6     1688.49     1751.48     40.38 o 
   4   7   6      178.68      146.81     10.24 o 
   5   7   6      406.02      395.78     19.59 o 
   6   7   6       22.78       22.93     14.81 o 
   7   7   6       11.62       -1.68     30.53 o 
   8   7   6       35.48       34.25     18.99 o 
  -9   8   6      408.67      422.83     26.10 o 
  -8   8   6        2.56       18.52     14.18 o 
  -7   8   6     1005.29     1096.14     34.42 o 
  -6   8   6      832.69      842.27     28.09 o 
  -5   8   6     1021.57      938.88     29.18 o 
  -4   8   6     1090.98     1109.65     28.20 o 
  -3   8   6       85.18       94.43      8.76 o 
  -2   8   6     1121.45     1099.22     26.80 o 
  -1   8   6      183.00      203.80     11.19 o 
   0   8   6      262.86      240.00     10.79 o 
   1   8   6      115.76      119.29     13.82 o 
   2   8   6       92.19       86.23      9.97 o 
   3   8   6      204.43      233.25     15.20 o 
   4   8   6      937.35      896.21     45.21 o 
   5   8   6      204.66      227.02     16.98 o 
   6   8   6      871.14      909.08     41.26 o 
   7   8   6       46.13       50.69     17.09 o 
  -8   9   6      353.88      424.05     29.29 o 
  -7   9   6        0.31      -10.74     13.56 o 
  -6   9   6      492.96      502.17     33.01 o 
  -5   9   6      241.70      240.57     15.67 o 
  -4   9   6        2.43       -5.93      8.15 o 
  -3   9   6       16.80       19.77      8.92 o 
  -2   9   6        3.30        7.51      8.50 o 
  -1   9   6       28.03       18.34     11.14 o 
   0   9   6       90.04       96.71      8.45 o 
   1   9   6       57.33       68.67     10.44 o 
   2   9   6        0.17       -1.00     11.30 o 
   3   9   6        5.66       18.72     10.53 o 
   4   9   6      360.45      394.45     20.69 o 
   5   9   6      215.30      244.14     24.63 o 
   6   9   6       11.63       -4.64     28.47 o 
  -6  10   6       13.40        9.45     14.29 o 
  -5  10   6      341.19      413.00     23.04 o 
  -4  10   6       23.51       40.98     11.40 o 
  -3  10   6      979.66     1014.52     41.80 o 
  -2  10   6      303.49      272.47     15.41 o 
  -1  10   6      878.63      907.01     27.55 o 
   0  10   6      950.38      932.49     51.16 o 
   1  10   6      148.91      136.16     22.28 o 
   2  10   6      991.85     1006.36     90.77 o 
   3  10   6        6.16       13.97     14.34 o 
   4  10   6      368.27      383.03     59.21 o 
   5  10   6       92.96      106.25     18.84 o 
  -4  11   6       66.56       57.35     15.17 o 
  -3  11   6      113.79      111.25     13.91 o 
  -2  11   6       11.01       29.70     12.57 o 
  -1  11   6       30.41       24.76     18.98 o 
   0  11   6        0.19       17.74     18.15 o 
   1  11   6        7.70       12.79     18.57 o 
   2  11   6        9.71      -14.85     17.74 o 
   3  11   6       23.62       28.88     21.04 o 
 -11   1   7      709.19      712.59     21.43 o 
 -10   1   7        3.52       10.59      7.04 o 
  -9   1   7      870.23      865.86     18.12 o 
  -8   1   7      141.16      135.83      7.12 o 
  -7   1   7     1521.04     1492.52     23.72 o 
  -6   1   7       13.42       23.90      3.75 o 
  -5   1   7     1066.20     1047.45     18.30 o 
  -4   1   7     1801.71     1597.73     25.68 o 
  -3   1   7     3270.60     2993.64     45.07 o 
  -2   1   7     7515.24     7983.39    116.10 o 
  -1   1   7     4426.09     4619.15     74.36 o 
   0   1   7      800.21      801.17     14.76 o 
   1   1   7     3321.04     3664.43     64.15 o 
   2   1   7     8619.00     8069.49    143.68 o 
   3   1   7     1206.42     1127.15     23.31 o 
   4   1   7     3532.37     3366.64     69.92 o 
   5   1   7     1150.56     1177.89     27.95 o 
   6   1   7      696.20      670.79     19.12 o 
   7   1   7      211.18      219.47     14.06 o 
   8   1   7     1145.39     1172.86     37.83 o 
   9   1   7       14.22       -3.69     11.01 o 
  10   1   7      157.31      125.84     33.01 o 
 -11   2   7       20.58       18.46      8.31 o 
 -10   2   7        8.56       -7.13      7.19 o 
  -9   2   7        6.99        3.00      6.48 o 
  -8   2   7      892.62      846.22     18.98 o 
  -7   2   7      162.69      161.43      7.59 o 
  -6   2   7     2854.60     2683.85     46.10 o 
  -5   2   7      664.36      620.04     13.58 o 
  -4   2   7     1087.51     1002.42     18.81 o 
  -3   2   7     4786.50     4921.36     72.66 o 
  -2   2   7       40.53       36.10      3.36 o 
  -1   2   7     2997.86     2963.54     47.08 o 
   0   2   7      145.52      159.10      4.48 o 
   1   2   7     1887.47     2040.31     38.77 o 
   2   2   7      407.62      463.68     18.56 o 
   3   2   7      272.40      258.14     15.48 o 
   4   2   7     1306.77     1312.24     32.03 o 
   5   2   7     1080.54     1115.67     27.02 o 
   6   2   7      304.21      307.43     12.61 o 
   7   2   7     1545.56     1570.38     62.35 o 
   8   2   7       91.81       99.53     14.85 o 
   9   2   7      431.80      384.09     26.37 o 
  10   2   7       46.65       68.08     29.29 o 
 -11   3   7       30.12       19.44     10.51 o 
 -10   3   7      437.88      445.62     14.86 o 
  -9   3   7      836.74      840.13     20.06 o 
  -8   3   7       75.27       68.12      7.02 o 
  -7   3   7     4465.09     4354.29     71.61 o 
  -6   3   7       12.97        5.46      3.99 o 
  -5   3   7     1447.50     1313.06     24.28 o 
  -4   3   7      653.74      735.95     14.83 o 
  -3   3   7      627.68      672.02     12.42 o 
  -2   3   7      728.92      573.40     11.92 o 
  -1   3   7      309.86      316.54      8.67 o 
   0   3   7     2390.36     2292.98     34.83 o 
   1   3   7       30.42       18.68      3.88 o 
   2   3   7       58.39       40.78      7.31 o 
   3   3   7       72.93      104.64      6.81 o 
   4   3   7      117.79      111.52      7.23 o 
   5   3   7     1136.66     1060.98     44.73 o 
   6   3   7      664.40      682.16     19.89 o 
   7   3   7       46.66       57.38      9.61 o 
   8   3   7      346.80      365.79     40.31 o 
   9   3   7      253.83      213.73     37.55 o 
  10   3   7      127.54      121.72     36.72 o 
 -11   4   7       52.63       70.31     11.68 o 
 -10   4   7      632.69      653.86     35.66 o 
  -9   4   7     1158.07     1140.50     27.09 o 
  -8   4   7     1429.51     1373.58     38.58 o 
  -7   4   7       50.59       59.99      7.22 o 
  -6   4   7      930.75      921.91     21.50 o 
  -5   4   7       15.98       13.06      5.00 o 
  -4   4   7     2631.64     2674.60     50.31 o 
  -3   4   7      139.85      113.49      6.06 o 
  -2   4   7     2746.71     2715.07     41.99 o 
  -1   4   7     2106.07     2100.50     35.88 o 
   0   4   7     4123.25     4143.49     67.43 o 
   1   4   7     4934.11     4944.12     87.03 o 
   2   4   7      269.52      264.31     11.37 o 
   3   4   7     6901.54     6865.46    180.91 o 
   4   4   7      185.45      220.11     22.92 o 
   5   4   7      326.07      330.48     16.24 o 
   6   4   7     1056.13     1067.14     31.68 o 
   7   4   7      621.99      600.29     40.35 o 
   8   4   7        0.99        3.09     12.43 o 
   9   4   7        9.34       -3.71     28.88 o 
 -10   5   7      232.19      221.85     18.46 o 
  -9   5   7        1.52        3.22     10.80 o 
  -8   5   7        3.85       -5.02      9.40 o 
  -7   5   7      798.75      748.70     22.18 o 
  -6   5   7       56.11       68.08      6.81 o 
  -5   5   7       63.90       50.99      6.22 o 
  -4   5   7      813.20      775.94     18.23 o 
  -3   5   7       12.02        7.26      3.24 o 
  -2   5   7      369.70      332.26      8.26 o 
  -1   5   7      263.56      262.89      8.00 o 
   0   5   7        8.12       17.17      3.93 o 
   1   5   7       92.83       98.70      5.18 o 
   2   5   7      460.01      446.66     14.16 o 
   3   5   7       38.65       37.89      6.81 o 
   4   5   7       41.50       57.64      9.75 o 
   5   5   7      507.84      519.48     32.97 o 
   6   5   7       10.23       18.70      8.93 o 
   7   5   7        0.33       -1.11     13.18 o 
   8   5   7      245.17      220.57     26.61 o 
   9   5   7       46.24       33.46     17.63 o 
 -10   6   7      208.00      223.84     21.15 o 
  -9   6   7      343.44      378.98     38.37 o 
  -8   6   7     1413.67     1488.01     51.70 o 
  -7   6   7        1.02        7.94      9.19 o 
  -6   6   7     2022.94     2107.61     46.79 o 
  -5   6   7      540.48      501.50     14.84 o 
  -4   6   7     1033.14      980.33     22.27 o 
  -3   6   7     2701.15     2729.93     51.22 o 
  -2   6   7     1633.40     1655.87     29.60 o 
  -1   6   7     2313.31     2441.11     44.31 o 
   0   6   7      537.28      627.95     15.13 o 
   1   6   7      413.48      363.73     15.21 o 
   2   6   7       45.49       38.36      7.72 o 
   3   6   7      263.11      302.43     14.40 o 
   4   6   7      257.78      270.50     15.52 o 
   5   6   7      448.00      447.63     18.77 o 
   6   6   7        4.79        6.33     14.44 o 
   7   6   7     1473.17     1483.05     54.91 o 
   8   6   7       38.28       35.03     17.54 o 
  -9   7   7      463.37      409.42     30.95 o 
  -8   7   7      150.75      119.26     16.89 o 
  -7   7   7      166.99      196.30     27.40 o 
  -6   7   7      124.42      109.00     10.85 o 
  -5   7   7       11.38        6.48      7.33 o 
  -4   7   7       68.88       61.16     10.33 o 
  -3   7   7      872.05      904.98     24.03 o 
  -2   7   7      468.44      476.94     14.02 o 
  -1   7   7     1322.60     1350.85     27.81 o 
   0   7   7      284.96      274.56     11.05 o 
   1   7   7      415.73      422.49     28.88 o 
   2   7   7      794.71      752.88     24.67 o 
   3   7   7      120.31      141.93     13.52 o 
   4   7   7      694.38      715.85     31.42 o 
   5   7   7      342.38      319.19     29.50 o 
   6   7   7      172.79      131.62     18.03 o 
   7   7   7      103.70      100.07     19.46 o 
   8   7   7       11.19       -2.95     17.45 o 
  -8   8   7      170.12      216.02     19.84 o 
  -7   8   7        8.51        1.48     12.31 o 
  -6   8   7       26.93       17.17      9.35 o 
  -5   8   7       24.36       32.36      8.82 o 
  -4   8   7      192.67      223.70     11.85 o 
  -3   8   7       14.37       15.60      7.53 o 
  -2   8   7      104.68      119.64      9.28 o 
  -1   8   7      465.35      426.12     14.93 o 
   0   8   7      450.32      416.04     21.66 o 
   1   8   7      339.89      379.47     21.85 o 
   2   8   7      270.79      262.71     15.17 o 
   3   8   7      400.43      383.49     35.48 o 
   4   8   7        7.92        9.61     13.73 o 
   5   8   7      300.31      278.93     22.59 o 
   6   8   7       49.30       74.61     17.52 o 
   7   8   7       43.35       47.37     20.01 o 
  -7   9   7      588.10      562.63     28.55 o 
  -6   9   7        8.84       12.64     11.54 o 
  -5   9   7      323.65      360.53     16.22 o 
  -4   9   7      107.35      100.55     10.39 o 
  -3   9   7      424.29      433.35     18.79 o 
  -2   9   7      677.38      664.09     23.10 o 
  -1   9   7      243.66      271.15     20.54 o 
   0   9   7      979.31      981.57     31.24 o 
   1   9   7      120.61      136.97     12.80 o 
   2   9   7     1593.47     1565.30     54.37 o 
   3   9   7       92.34       86.34     15.06 o 
   4   9   7      580.95      538.78     31.12 o 
   5   9   7        1.05      -15.22     15.22 o 
   6   9   7       91.88       96.75     20.19 o 
  -6  10   7       60.96       57.33     13.81 o 
  -5  10   7       72.52      100.21     26.82 o 
  -4  10   7        4.34       11.60     10.92 o 
  -3  10   7       85.64      108.17     12.30 o 
  -2  10   7       28.09       12.89      9.47 o 
  -1  10   7       43.48       51.32     13.13 o 
   0  10   7       28.11       30.53     18.15 o 
   1  10   7       15.91       32.60     20.63 o 
   2  10   7       69.45       78.84     37.55 o 
   3  10   7        1.72       23.30     15.76 o 
   4  10   7      190.11      167.20     21.31 o 
  -4  11   7      194.31      176.80     18.44 o 
  -3  11   7       79.15       79.17     15.96 o 
  -2  11   7      274.22      278.25     22.83 o 
  -1  11   7      104.94      141.94     25.99 o 
   0  11   7      188.01      127.91     23.93 o 
   1  11   7       25.92       42.09     22.28 o 
   2  11   7       78.62       54.88     22.69 o 
 -11   0   8       81.04      109.69     18.01 o 
 -10   0   8      209.51      192.89     24.65 o 
  -9   0   8     1945.47     1858.72     42.08 o 
  -8   0   8      592.16      562.29     17.90 o 
  -7   0   8     1923.67     1789.32     39.78 o 
  -6   0   8      364.13      389.85     13.03 o 
  -5   0   8     8248.08     8480.32    162.33 o 
  -4   0   8       30.27       16.05      4.37 o 
  -3   0   8     9353.80     8844.08    199.39 o 
  -2   0   8     4080.38     4292.07     98.74 o 
  -1   0   8     1510.28     1570.31     44.94 o 
   0   0   8     7778.92     8102.09    182.81 o 
   1   0   8       47.54       62.70      5.09 o 
   2   0   8     1779.76     1756.38     42.81 o 
   3   0   8       96.82      151.53     13.44 o 
   4   0   8      190.32      193.07     20.42 o 
   5   0   8     1101.18      963.52     66.43 o 
   6   0   8     1650.06     1607.37     55.54 o 
   7   0   8      339.59      303.41     20.63 o 
   8   0   8      426.11      443.75     26.27 o 
   9   0   8      350.91      426.65     29.29 o 
  10   0   8      453.16      403.11     44.15 o 
 -11   1   8       33.51       41.60      9.64 o 
 -10   1   8     1003.88      984.14     22.86 o 
  -9   1   8       77.90       72.05      7.76 o 
  -8   1   8       10.50       10.78      5.18 o 
  -7   1   8      602.85      627.32     13.79 o 
  -6   1   8       12.30       15.22      4.04 o 
  -5   1   8        1.20        1.59      3.28 o 
  -4   1   8       35.13       60.25      4.23 o 
  -3   1   8       72.21       53.39      3.80 o 
  -2   1   8     3962.06     3963.36     59.01 o 
  -1   1   8     1414.65     1500.94     26.15 o 
   0   1   8        6.65       19.45      3.08 o 
   1   1   8       74.31       86.30      3.84 o 
   2   1   8     2242.32     2622.09     49.25 o 
   3   1   8      558.74      431.07     11.69 o 
   4   1   8      121.51      150.13      7.31 o 
   5   1   8     1524.55     1489.69     30.80 o 
   6   1   8     1234.45     1190.67     31.43 o 
   7   1   8        3.69       16.11      7.91 o 
   8   1   8        0.66       -2.59      8.43 o 
   9   1   8       38.20       31.00     12.96 o 
  10   1   8        0.31        4.54     28.47 o 
 -11   2   8      806.36      806.15     21.51 o 
 -10   2   8       59.68       56.03      8.78 o 
  -9   2   8      708.77      686.29     17.72 o 
  -8   2   8      578.54      606.13     15.83 o 
  -7   2   8     1029.96     1062.37     19.96 o 
  -6   2   8        2.74        6.34      4.01 o 
  -5   2   8      659.24      571.78     14.71 o 
  -4   2   8      661.46      703.17     13.34 o 
  -3   2   8     3065.29     3176.40     48.08 o 
  -2   2   8      370.47      448.92      9.20 o 
  -1   2   8      219.65      187.84      5.39 o 
   0   2   8     4146.10     4012.85     65.30 o 
   1   2   8     4665.55     4463.29     81.39 o 
   2   2   8     6097.78     6007.49    108.32 o 
   3   2   8      414.03      472.95     18.41 o 
   4   2   8     3700.64     3740.81    120.26 o 
   5   2   8        0.30       -1.90      5.54 o 
   6   2   8      420.32      448.51     15.36 o 
   7   2   8      144.16      178.50     21.26 o 
   8   2   8      127.29      122.57     26.82 o 
   9   2   8       15.19       10.40     19.19 o 
 -11   3   8       28.36       21.58     11.08 o 
 -10   3   8      110.40      114.13      9.54 o 
  -9   3   8      113.82      116.02      8.70 o 
  -8   3   8     1028.44     1007.81     21.79 o 
  -7   3   8       26.26       23.55      6.49 o 
  -6   3   8     2180.25     2082.98     36.58 o 
  -5   3   8      608.45      661.90     13.44 o 
  -4   3   8     5293.25     5149.12     76.72 o 
  -3   3   8      943.89      888.17     15.75 o 
  -2   3   8     2004.89     2136.80     33.22 o 
  -1   3   8     3063.12     3008.53     45.35 o 
   0   3   8       12.65       20.93      2.88 o 
   1   3   8     2066.90     2098.92     40.41 o 
   2   3   8      521.78      541.93     13.94 o 
   3   3   8      408.52      397.21     13.32 o 
   4   3   8      190.69      166.67     12.21 o 
   5   3   8     1466.24     1489.04     50.20 o 
   6   3   8       18.75       11.20      7.64 o 
   7   3   8      430.44      428.74     35.88 o 
   8   3   8        1.34        0.42     13.82 o 
   9   3   8      319.70      275.62     38.78 o 
 -11   4   8        3.99       -6.79     10.64 o 
 -10   4   8       68.70       61.64     10.12 o 
  -9   4   8       52.03       52.00      8.81 o 
  -8   4   8       98.71      115.68      8.61 o 
  -7   4   8      105.36      103.67      8.43 o 
  -6   4   8       53.86       48.88      6.59 o 
  -5   4   8      507.54      484.54     14.09 o 
  -4   4   8      442.68      445.87     10.99 o 
  -3   4   8      164.13      183.70      7.70 o 
  -2   4   8       96.31       83.21      4.79 o 
  -1   4   8      763.45      774.49     15.45 o 
   0   4   8        2.19        7.73      3.19 o 
   1   4   8        3.97        5.99      4.19 o 
   2   4   8      346.48      330.53     12.28 o 
   3   4   8       20.69       25.79      6.16 o 
   4   4   8       82.17      108.05     11.37 o 
   5   4   8       30.98       40.11      8.26 o 
   6   4   8      123.00      135.12     11.67 o 
   7   4   8       22.00       23.29      9.75 o 
   8   4   8       92.35       84.58     28.88 o 
   9   4   8        2.08       -5.36     26.41 o 
 -10   5   8       76.75       54.80     11.81 o 
  -9   5   8      257.64      248.68     17.32 o 
  -8   5   8      701.81      712.76     22.90 o 
  -7   5   8       47.73       50.03      7.89 o 
  -6   5   8     2161.72     2180.84     49.37 o 
  -5   5   8     1065.38     1030.41     23.22 o 
  -4   5   8     2967.07     2809.80     52.83 o 
  -3   5   8      769.19      773.67     16.00 o 
  -2   5   8     1672.52     1699.21     30.33 o 
  -1   5   8     2252.84     2310.07     39.72 o 
   0   5   8      547.37      558.67     12.49 o 
   1   5   8     2961.22     2734.32     58.42 o 
   2   5   8      547.91      472.55     15.30 o 
   3   5   8     1000.95      961.80     28.51 o 
   4   5   8       76.33       74.43      9.32 o 
   5   5   8     2336.18     2310.46     72.52 o 
   6   5   8      288.94      263.44     15.16 o 
   7   5   8      501.77      493.27     62.51 o 
   8   5   8       77.15       77.06     17.85 o 
   9   5   8      226.71      234.36     40.44 o 
 -10   6   8      201.86      190.80     15.85 o 
  -9   6   8      136.16      120.03     14.67 o 
  -8   6   8      253.61      261.96     14.74 o 
  -7   6   8        6.84        6.07      8.52 o 
  -6   6   8       10.62       10.54      7.85 o 
  -5   6   8        6.34        5.36      6.22 o 
  -4   6   8      390.46      411.91     13.29 o 
  -3   6   8      161.07      193.02     13.81 o 
  -2   6   8       25.83       27.83      5.49 o 
  -1   6   8       70.56       80.66      9.13 o 
   0   6   8      474.06      456.50     13.27 o 
   1   6   8      589.20      584.05     25.53 o 
   2   6   8     2042.36     2035.03     52.07 o 
   3   6   8       26.41       27.73      8.35 o 
   4   6   8      306.25      289.91     14.87 o 
   5   6   8       65.54       76.42     10.60 o 
   6   6   8       88.74       92.32     25.58 o 
   7   6   8       26.97       28.03     18.77 o 
   8   6   8        9.30       -3.28     16.40 o 
  -9   7   8        8.51      -10.89     12.69 o 
  -8   7   8      295.73      283.82     17.52 o 
  -7   7   8       46.99       47.67     10.42 o 
  -6   7   8      581.24      536.11     18.87 o 
  -5   7   8       12.74       15.02      8.10 o 
  -4   7   8      216.16      261.86     13.70 o 
  -3   7   8        2.59        3.59      5.92 o 
  -2   7   8     1036.21     1022.99     22.94 o 
  -1   7   8       47.85       60.52      6.32 o 
   0   7   8      504.07      529.72     20.56 o 
   1   7   8     1588.72     1595.89     49.20 o 
   2   7   8      902.46      964.23     29.55 o 
   3   7   8     1627.89     1647.70     44.79 o 
   4   7   8        1.76        8.43      8.90 o 
   5   7   8      406.67      371.08     24.37 o 
   6   7   8      136.81      179.94     19.84 o 
   7   7   8       11.37       17.99     16.85 o 
  -8   8   8      126.35      133.66     15.42 o 
  -7   8   8      591.18      588.77     26.36 o 
  -6   8   8       99.14       86.67     11.03 o 
  -5   8   8     1875.49     1949.96     44.84 o 
  -4   8   8      449.85      448.54     19.89 o 
  -3   8   8      828.04      857.21     23.52 o 
  -2   8   8      782.01      821.28     22.47 o 
  -1   8   8      211.40      234.55     21.35 o 
   0   8   8      909.53      914.70     29.17 o 
   1   8   8        7.60       18.44      9.61 o 
   2   8   8      331.96      338.21     17.02 o 
   3   8   8       16.20        7.25      9.58 o 
   4   8   8       23.45       36.21     15.11 o 
   5   8   8      182.93      159.12     19.93 o 
   6   8   8      291.58      280.40     24.41 o 
  -7   9   8      190.10      218.94     17.20 o 
  -6   9   8      268.55      312.31     18.39 o 
  -5   9   8       63.76       60.41     10.90 o 
  -4   9   8      365.28      404.01     26.18 o 
  -3   9   8       35.47       48.94     10.42 o 
  -2   9   8        3.19        1.86      9.27 o 
  -1   9   8      177.53      124.73     24.34 o 
   0   9   8        3.85        5.14      9.57 o 
   1   9   8       10.93       32.67     10.72 o 
   2   9   8      140.57      154.32     17.73 o 
   3   9   8        2.54       -2.59     22.07 o 
   4   9   8       52.53       34.97     18.98 o 
   5   9   8       87.52       93.80     19.20 o 
  -6  10   8       40.29       34.91     13.75 o 
  -5  10   8      159.80      171.74     18.38 o 
  -4  10   8       44.83       24.36     13.38 o 
  -3  10   8      666.35      696.97     25.76 o 
  -2  10   8       18.13       11.79     12.96 o 
  -1  10   8      182.95      237.51     43.53 o 
   0  10   8      305.95      261.89     26.82 o 
   1  10   8      661.84      666.36     44.97 o 
   2  10   8      272.47      256.86     21.91 o 
   3  10   8       24.34       -1.08     16.05 o 
   4  10   8      899.83      834.74     40.45 o 
  -3  11   8       77.25       89.95     26.41 o 
  -2  11   8       16.44       -0.41     21.46 o 
  -1  11   8      123.69      132.03     26.41 o 
   0  11   8       36.87       56.11     21.04 o 
   1  11   8       67.94       37.55     23.93 o 
 -11   1   9      296.84      316.21     14.77 o 
 -10   1   9       43.44       43.91      8.83 o 
  -9   1   9      882.98      881.49     20.54 o 
  -8   1   9       13.69       19.91      6.05 o 
  -7   1   9     1393.64     1360.25     24.34 o 
  -6   1   9      879.38      872.72     16.94 o 
  -5   1   9     2521.67     2437.75     38.55 o 
  -4   1   9      242.72      272.48      7.77 o 
  -3   1   9     2092.30     2038.72     32.04 o 
  -2   1   9     2503.32     2520.08     42.39 o 
  -1   1   9     8695.49     9102.12    145.08 o 
   0   1   9      897.14      832.80     15.99 o 
   1   1   9      679.54      562.49     19.69 o 
   2   1   9     2559.82     2595.53     49.16 o 
   3   1   9      302.95      340.71     13.09 o 
   4   1   9     1720.90     1648.24     33.27 o 
   5   1   9       15.66       12.30      6.79 o 
   6   1   9     2829.97     2819.75     75.46 o 
   7   1   9        0.45       -0.63      8.20 o 
   8   1   9      287.82      322.18     16.58 o 
   9   1   9        8.21       -2.48     22.69 o 
 -11   2   9       19.76       26.68      9.83 o 
 -10   2   9      135.94      132.57     10.05 o 
  -9   2   9      640.40      581.69     19.48 o 
  -8   2   9      169.07      173.15      9.33 o 
  -7   2   9       20.99       14.86      5.77 o 
  -6   2   9     1611.15     1498.95     25.71 o 
  -5   2   9      224.92      280.39      8.31 o 
  -4   2   9      551.67      623.83     12.66 o 
  -3   2   9      219.98      182.57      5.94 o 
  -2   2   9     1641.01     1464.81     23.66 o 
  -1   2   9     6127.56     6331.52     92.98 o 
   0   2   9     2814.76     2805.65     50.28 o 
   1   2   9     1224.49     1335.22     27.32 o 
   2   2   9       65.72       62.58      5.83 o 
   3   2   9      611.27      552.98     14.63 o 
   4   2   9       19.39       16.15      5.26 o 
   5   2   9      141.18      151.68      8.27 o 
   6   2   9      528.12      456.02     34.78 o 
   7   2   9      201.04      205.92     26.20 o 
   8   2   9        0.01        1.88     10.40 o 
   9   2   9      229.69      185.67     36.72 o 
 -11   3   9      151.90      160.77     13.90 o 
 -10   3   9       72.91       73.78      9.13 o 
  -9   3   9       44.19       54.54      8.14 o 
  -8   3   9      650.46      632.67     16.66 o 
  -7   3   9      432.13      437.18     12.97 o 
  -6   3   9      352.48      315.08     11.76 o 
  -5   3   9     2157.10     2204.04     35.23 o 
  -4   3   9      177.51      205.15      6.72 o 
  -3   3   9     1882.39     1704.99     27.58 o 
  -2   3   9     1845.92     1940.98     30.60 o 
  -1   3   9      531.21      543.98     10.73 o 
   0   3   9     2651.34     2772.92     46.43 o 
   1   3   9       87.75      125.05      6.69 o 
   2   3   9       33.19       47.05      5.41 o 
   3   3   9      200.58      254.33      9.96 o 
   4   3   9      219.81      266.40     21.26 o 
   5   3   9      173.26      176.86      9.86 o 
   6   3   9       10.54       14.46      8.17 o 
   7   3   9        7.99        4.88     11.81 o 
   8   3   9      287.31      304.92     86.85 o 
   9   3   9        1.74      -23.93     23.93 o 
 -10   4   9     1841.09     1782.78     42.41 o 
  -9   4   9       78.59       70.38      8.51 o 
  -8   4   9     2466.76     2441.04     44.11 o 
  -7   4   9       27.11       24.75      7.29 o 
  -6   4   9      654.01      628.10     15.51 o 
  -5   4   9      130.42       90.59      6.21 o 
  -4   4   9      684.31      613.67     13.97 o 
  -3   4   9      686.12      716.30     15.39 o 
  -2   4   9      245.49      268.86     10.39 o 
  -1   4   9       52.89       60.63      4.02 o 
   0   4   9     3326.99     3351.08     50.57 o 
   1   4   9      331.93      272.56     10.20 o 
   2   4   9     3575.74     3262.32     61.59 o 
   3   4   9     4292.88     4291.32    100.57 o 
   4   4   9       75.96       88.33      9.08 o 
   5   4   9     1605.55     1564.41     90.29 o 
   6   4   9      265.78      291.14     28.46 o 
   7   4   9      280.56      271.88     21.52 o 
   8   4   9      172.94      162.57     33.83 o 
   9   4   9       85.96       49.93     30.53 o 
 -10   5   9        0.47       -6.76     10.77 o 
  -9   5   9      276.47      264.32     13.56 o 
  -8   5   9       23.46       26.89      8.49 o 
  -7   5   9      113.77      128.94      9.68 o 
  -6   5   9        5.83       -1.93      6.11 o 
  -5   5   9      231.63      258.98     10.80 o 
  -4   5   9       82.59       74.05      6.77 o 
  -3   5   9      359.22      309.81     10.88 o 
  -2   5   9      183.49      198.25      7.44 o 
  -1   5   9        1.17        7.87      4.15 o 
   0   5   9     1583.14     1547.91     31.83 o 
   1   5   9      324.78      306.81     13.93 o 
   2   5   9      247.90      258.95     11.44 o 
   3   5   9      903.85      886.57     27.61 o 
   4   5   9      118.19      123.83     11.04 o 
   5   5   9      358.14      336.12     28.85 o 
   6   5   9      140.87      153.48     13.03 o 
   7   5   9       22.01       28.35     15.31 o 
   8   5   9       62.72       24.76     30.95 o 
  -9   6   9      213.07      214.38     14.32 o 
  -8   6   9       62.56       77.61     11.86 o 
  -7   6   9       97.13       81.64     11.07 o 
  -6   6   9     1490.23     1532.24     48.41 o 
  -5   6   9        1.02        6.09      6.28 o 
  -4   6   9     3022.01     3046.81     57.57 o 
  -3   6   9     1107.94     1121.90     24.77 o 
  -2   6   9     2529.37     2623.17     49.82 o 
  -1   6   9     1379.44     1320.80     27.59 o 
   0   6   9      887.87      874.19     20.70 o 
   1   6   9      605.71      582.24     17.77 o 
   2   6   9       11.59       10.25      8.57 o 
   3   6   9      533.48      482.67     20.40 o 
   4   6   9       88.03       93.94     10.90 o 
   5   6   9      423.59      407.89     33.22 o 
   6   6   9       71.97       75.73     15.80 o 
   7   6   9      291.12      301.24     28.88 o 
   8   6   9       73.63       16.50     29.71 o 
  -9   7   9      284.52      254.02     19.51 o 
  -8   7   9        3.49       -0.36     12.41 o 
  -7   7   9       68.14       53.83     11.00 o 
  -6   7   9      580.93      543.97     25.73 o 
  -5   7   9      730.59      716.61     32.10 o 
  -4   7   9        4.18        7.48      6.77 o 
  -3   7   9       39.62       35.57      6.98 o 
  -2   7   9      501.44      427.34     13.73 o 
  -1   7   9     1025.45      997.54     26.39 o 
   0   7   9       13.44        2.46      6.66 o 
   1   7   9       61.59       74.55     10.53 o 
   2   7   9      110.94      114.18     20.01 o 
   3   7   9      165.52      164.08     22.53 o 
   4   7   9      483.58      466.92     20.59 o 
   5   7   9        3.90       -2.78     13.31 o 
   6   7   9      680.24      700.39     77.16 o 
   7   7   9       15.81       18.53     17.22 o 
  -8   8   9      145.20      197.38     16.82 o 
  -7   8   9        0.44       -0.02     10.77 o 
  -6   8   9      133.88      144.73     14.04 o 
  -5   8   9       50.65       33.57     10.84 o 
  -4   8   9      199.48      213.59     13.62 o 
  -3   8   9        1.34       -2.42      7.57 o 
  -2   8   9      287.10      265.80     22.19 o 
  -1   8   9      328.80      334.40     17.20 o 
   0   8   9      291.76      309.13     16.36 o 
   1   8   9       57.81       73.41     15.46 o 
   2   8   9       31.19       34.29     11.00 o 
   3   8   9       70.88       87.69     11.94 o 
   4   8   9      125.04       79.21     15.33 o 
   5   8   9      282.06      281.79     24.55 o 
   6   8   9        1.59       -5.59     15.03 o 
  -7   9   9      365.17      380.71     27.84 o 
  -6   9   9        0.99       -2.90     11.14 o 
  -5   9   9      299.13      299.37     17.75 o 
  -4   9   9      186.13      162.47     13.85 o 
  -3   9   9      317.76      376.34     18.05 o 
  -2   9   9      505.75      467.12     26.14 o 
  -1   9   9      569.37      639.08     25.60 o 
   0   9   9      518.80      489.94     21.49 o 
   1   9   9      397.89      399.42     36.77 o 
   2   9   9      736.97      714.66     38.37 o 
   3   9   9      235.75      271.24     22.90 o 
   4   9   9      305.41      307.31     24.78 o 
   5   9   9        1.01        0.21     16.18 o 
  -5  10   9        4.40       12.47     14.56 o 
  -4  10   9       40.74       31.66     14.23 o 
  -3  10   9       47.59       35.48     20.63 o 
  -2  10   9       61.33       53.03     15.45 o 
  -1  10   9      271.77      295.21     21.43 o 
   0  10   9        1.62       -4.13     12.98 o 
   1  10   9        1.77        6.01     15.43 o 
   2  10   9        3.34       -1.49     16.21 o 
   3  10   9       26.77        8.94     27.03 o 
  -1  11   9      224.87      216.62     28.06 o 
 -11   0  10      202.81      212.31     20.85 o 
 -10   0  10      142.93      133.50     13.70 o 
  -9   0  10       56.92       65.35     14.04 o 
  -8   0  10      294.80      288.69     15.66 o 
  -7   0  10     1045.24     1084.96     26.82 o 
  -6   0  10      849.77      875.02     43.83 o 
  -5   0  10     4969.85     4487.34    105.20 o 
  -4   0  10       66.22       98.63      8.44 o 
  -3   0  10     4077.34     4164.32     96.79 o 
  -2   0  10     1350.22     1220.11     31.91 o 
  -1   0  10     3803.52     3877.74     89.85 o 
   0   0  10     3190.11     3112.39     72.83 o 
   1   0  10      442.80      361.45     12.88 o 
   2   0  10     3325.49     3707.87     86.55 o 
   3   0  10       62.11       76.69     11.00 o 
   4   0  10      424.83      356.35     20.85 o 
   5   0  10        3.29       -0.26     10.73 o 
   6   0  10       76.11      102.57     15.33 o 
   7   0  10        2.49       -9.81     12.18 o 
   8   0  10      526.16      473.59     29.60 o 
   9   0  10        4.02      -19.81     24.34 o 
 -11   1  10      399.33      413.44     20.75 o 
 -10   1  10       69.54       66.71      9.67 o 
  -9   1  10       61.49       55.32      7.77 o 
  -8   1  10      675.28      648.50     16.91 o 
  -7   1  10        0.33       -3.95      4.64 o 
  -6   1  10      568.91      516.25     12.43 o 
  -5   1  10      569.21      567.99     12.43 o 
  -4   1  10       56.82       67.16      4.58 o 
  -3   1  10      434.22      425.77     10.78 o 
  -2   1  10       39.80       39.34      4.16 o 
  -1   1  10     2344.75     2557.52     43.17 o 
   0   1  10        4.85        2.04      3.19 o 
   1   1  10      149.61      166.40      6.11 o 
   2   1  10      908.61      781.45     18.38 o 
   3   1  10     1075.87     1039.49     26.34 o 
   4   1  10        7.38       15.56      6.95 o 
   5   1  10      383.00      347.71     17.09 o 
   6   1  10        8.37        7.87      8.13 o 
   7   1  10      360.57      346.40     16.67 o 
   8   1  10       24.45       35.78     12.73 o 
   9   1  10       14.41        3.30     27.23 o 
 -11   2  10       76.88       75.10     11.21 o 
 -10   2  10      205.30      207.14     12.24 o 
  -9   2  10     1084.21     1071.48     23.99 o 
  -8   2  10      102.12      111.10      9.64 o 
  -7   2  10     3383.56     3347.70     56.89 o 
  -6   2  10       45.27       49.98      5.90 o 
  -5   2  10      430.65      428.44     10.61 o 
  -4   2  10     1216.54     1151.77     20.29 o 
  -3   2  10     1459.25     1325.61     22.36 o 
  -2   2  10      458.71      473.64     10.17 o 
  -1   2  10       26.36       28.45      4.01 o 
   0   2  10      425.40      491.85     11.30 o 
   1   2  10     2412.59     2532.34     48.51 o 
   2   2  10      776.43      699.71     17.21 o 
   3   2  10     2835.18     2646.49     77.37 o 
   4   2  10     1596.54     1628.64     36.71 o 
   5   2  10      240.45      228.93     13.54 o 
   6   2  10      367.63      373.15     16.42 o 
   7   2  10      230.27      265.92     14.82 o 
   8   2  10      495.29      495.76     95.31 o 
   9   2  10       40.43       53.64     31.77 o 
 -11   3  10        2.82        7.59     11.08 o 
 -10   3  10       37.68       35.35      9.14 o 
  -9   3  10      145.65      139.65      9.67 o 
  -8   3  10      807.81      766.20     28.08 o 
  -7   3  10      209.98      230.03     11.75 o 
  -6   3  10     2073.83     1982.71     35.68 o 
  -5   3  10        8.61        5.11      4.13 o 
  -4   3  10     1540.81     1577.90     26.31 o 
  -3   3  10       13.57        5.18      3.68 o 
  -2   3  10     2480.60     2374.64     37.10 o 
  -1   3  10      670.06      709.44     18.58 o 
   0   3  10     1297.42     1387.09     28.91 o 
   1   3  10     3988.13     3764.58     70.45 o 
   2   3  10      100.31      112.22      7.15 o 
   3   3  10     1648.91     1610.14     33.37 o 
   4   3  10       40.85       34.15      6.64 o 
   5   3  10       37.87       37.27      7.56 o 
   6   3  10        6.15       -1.27      9.13 o 
   7   3  10      286.38      243.32     20.71 o 
   8   3  10       28.21       -2.99     14.10 o 
 -10   4  10        0.76        3.82     10.31 o 
  -9   4  10       16.62       31.50      8.44 o 
  -8   4  10       16.29        8.15      7.00 o 
  -7   4  10       72.23       91.50      7.78 o 
  -6   4  10        5.61       10.60      5.60 o 
  -5   4  10      127.49      133.17      7.22 o 
  -4   4  10       56.01       64.28      5.85 o 
  -3   4  10      976.69      928.95     18.05 o 
  -2   4  10        4.38        7.52      3.65 o 
  -1   4  10      262.95      271.78      9.55 o 
   0   4  10      207.35      217.52      9.01 o 
   1   4  10       35.75       43.22      6.13 o 
   2   4  10      179.33      180.51      9.72 o 
   3   4  10        0.99        1.51      5.81 o 
   4   4  10      130.92      142.95     14.05 o 
   5   4  10       16.74       14.15      8.75 o 
   6   4  10       93.55      117.03     16.87 o 
   7   4  10       15.06       -5.22     14.37 o 
   8   4  10        1.11       -2.89     26.82 o 
 -10   5  10      214.93      211.88     14.58 o 
  -9   5  10        3.99       -4.24      9.41 o 
  -8   5  10      581.94      573.50     24.84 o 
  -7   5  10       38.79       46.99      7.63 o 
  -6   5  10     1575.17     1541.44     29.69 o 
  -5   5  10       15.43       16.04      6.57 o 
  -4   5  10     1791.74     1810.54     36.60 o 
  -3   5  10      113.58      126.41      8.47 o 
  -2   5  10     3206.57     3130.91     53.04 o 
  -1   5  10     1739.68     1716.33     39.35 o 
   0   5  10     1173.30     1190.37     26.26 o 
   1   5  10     2211.13     2209.08     43.94 o 
   2   5  10       86.59       92.78     11.14 o 
   3   5  10      739.44      694.13     26.81 o 
   4   5  10      753.54      706.69     37.66 o 
   5   5  10      318.58      340.85     17.55 o 
   6   5  10       11.09       -2.80      9.20 o 
   7   5  10      477.28      411.37     48.27 o 
   8   5  10       10.66      -14.85     30.53 o 
  -9   6  10      298.62      265.15     15.64 o 
  -8   6  10      134.71      103.21     11.18 o 
  -7   6  10      399.81      399.47     22.21 o 
  -6   6  10       31.96       35.29      8.17 o 
  -5   6  10       13.89        6.24      6.73 o 
  -4   6  10      927.43      891.24     28.10 o 
  -3   6  10      338.36      313.55     11.69 o 
  -2   6  10      232.50      241.08     10.23 o 
  -1   6  10       23.77       27.52      7.19 o 
   0   6  10        2.27        3.36      5.63 o 
   1   6  10      424.62      435.20     15.57 o 
   2   6  10       84.04       82.65      8.88 o 
   3   6  10      736.30      645.19     30.76 o 
   4   6  10      510.33      493.21     20.56 o 
   5   6  10       28.25       36.65     11.14 o 
   6   6  10       44.59       35.09     15.81 o 
   7   6  10       28.91       20.07     16.56 o 
  -8   7  10      925.74      917.54     32.54 o 
  -7   7  10       18.36       24.78     11.72 o 
  -6   7  10      320.20      318.19     21.64 o 
  -5   7  10       11.02       17.86      8.76 o 
  -4   7  10      281.04      280.34     12.08 o 
  -3   7  10      123.05      122.37      8.97 o 
  -2   7  10       70.00       90.22      9.81 o 
  -1   7  10       11.20        3.72      8.25 o 
   0   7  10      314.80      350.13     17.31 o 
   1   7  10       33.30       37.27      8.27 o 
   2   7  10      956.24      927.63     35.03 o 
   3   7  10      446.75      398.40     19.13 o 
   4   7  10      303.28      324.81     17.88 o 
   5   7  10      231.35      212.37     23.11 o 
   6   7  10       64.46       65.33     17.61 o 
  -7   8  10      258.79      286.48     41.85 o 
  -6   8  10      103.39       88.77     21.12 o 
  -5   8  10      626.27      655.39     22.10 o 
  -4   8  10        3.85       23.31      8.90 o 
  -3   8  10     1617.91     1635.74     76.09 o 
  -2   8  10      329.21      310.74     17.04 o 
  -1   8  10      523.01      595.28     24.08 o 
   0   8  10     1072.09     1132.89     35.91 o 
   1   8  10       14.83       13.69      9.94 o 
   2   8  10      521.71      490.22     22.65 o 
   3   8  10        6.97       13.97     10.55 o 
   4   8  10       90.24      110.05     18.38 o 
   5   8  10        3.34        9.59     17.09 o 
  -6   9  10        3.36       13.43     12.44 o 
  -5   9  10      262.04      263.52     16.94 o 
  -4   9  10      249.91      271.35     21.87 o 
  -3   9  10       14.84       29.14     21.25 o 
  -2   9  10       75.05       92.36     15.98 o 
  -1   9  10      210.35      233.47     29.94 o 
   0   9  10       33.16       40.08     12.46 o 
   1   9  10      157.74      172.44     18.68 o 
   2   9  10        2.35       -2.18     20.63 o 
   3   9  10        0.76        4.29     14.81 o 
   4   9  10       58.53       58.71     18.51 o 
  -4  10  10       50.21       71.79     22.28 o 
  -3  10  10      106.46       78.39     22.69 o 
  -2  10  10        2.28       18.57     23.11 o 
  -1  10  10       49.51       29.60     15.14 o 
   0  10  10       55.34       58.38     15.75 o 
   1  10  10      196.66      223.37     45.39 o 
   2  10  10      118.66      121.23     19.33 o 
 -11   1  11      173.73      176.71     12.76 o 
 -10   1  11       77.24       92.11     10.29 o 
  -9   1  11     1138.97     1098.85     25.17 o 
  -8   1  11       89.26       98.39      8.48 o 
  -7   1  11      902.63      876.68     18.04 o 
  -6   1  11       70.80       65.56      5.86 o 
  -5   1  11     4549.94     4193.13     63.75 o 
  -4   1  11      773.03      781.47     16.84 o 
  -3   1  11     2208.77     2321.31     40.35 o 
  -2   1  11      172.32      168.80      6.87 o 
  -1   1  11      842.44      820.64     16.79 o 
   0   1  11      235.24      217.83      9.07 o 
   1   1  11     1788.23     1694.44     34.39 o 
   2   1  11      569.94      624.57     23.47 o 
   3   1  11      794.21      713.80     27.63 o 
   4   1  11     2435.73     2357.31     85.85 o 
   5   1  11      144.12      119.57     10.67 o 
   6   1  11     1016.85      990.55     30.61 o 
   7   1  11      146.26      105.76     11.85 o 
   8   1  11       61.71       47.23     19.56 o 
 -11   2  11       68.36       68.58     13.00 o 
 -10   2  11      278.14      275.12     13.00 o 
  -9   2  11       71.73       82.68      8.78 o 
  -8   2  11        6.83       10.32      6.73 o 
  -7   2  11      191.53      195.63      9.15 o 
  -6   2  11       16.72       30.33      5.28 o 
  -5   2  11      112.48      123.19      6.40 o 
  -4   2  11     2624.45     2449.08     38.80 o 
  -3   2  11       99.85      125.56      5.66 o 
  -2   2  11     4711.33     4811.53     86.04 o 
  -1   2  11     1343.96     1329.26     33.45 o 
   0   2  11      535.30      578.46     17.91 o 
   1   2  11     1292.88     1210.50     26.26 o 
   2   2  11      445.66      415.87     13.02 o 
   3   2  11       70.60       96.41      7.84 o 
   4   2  11        6.30        4.09      7.31 o 
   5   2  11      424.52      369.31     16.19 o 
   6   2  11        4.63        3.03      8.55 o 
   7   2  11       29.13       32.68     14.46 o 
   8   2  11       94.27       57.76     30.95 o 
 -10   3  11        9.02        6.05      8.45 o 
  -9   3  11       56.01       67.60      8.76 o 
  -8   3  11      410.69      424.26     14.16 o 
  -7   3  11        5.52        2.77      6.30 o 
  -6   3  11       15.95       11.66      5.60 o 
  -5   3  11      281.08      313.47     12.76 o 
  -4   3  11      442.35      495.40     11.54 o 
  -3   3  11      760.95      725.63     14.44 o 
  -2   3  11       12.65       12.29      4.31 o 
  -1   3  11     2929.55     2926.04     49.57 o 
   0   3  11     1153.59     1168.22     25.73 o 
   1   3  11      195.02      193.13      9.05 o 
   2   3  11     1646.07     1608.80     33.62 o 
   3   3  11      154.66      155.64      8.77 o 
   4   3  11        7.17        9.38      6.35 o 
   5   3  11       48.56       30.99     10.23 o 
   6   3  11      175.43      179.10     14.98 o 
   7   3  11        6.99       -8.15     13.22 o 
   8   3  11       14.24      -15.68     25.99 o 
 -10   4  11      414.07      407.21     18.55 o 
  -9   4  11      714.77      681.42     22.14 o 
  -8   4  11     1200.35     1188.69     25.71 o 
  -7   4  11       82.88       97.55      8.06 o 
  -6   4  11     1548.50     1461.96     28.31 o 
  -5   4  11      513.98      498.97     13.42 o 
  -4   4  11     1386.08     1403.43     26.37 o 
  -3   4  11      861.15      810.45     15.79 o 
  -2   4  11      610.32      612.90     14.82 o 
  -1   4  11      575.93      524.44     15.15 o 
   0   4  11      237.21      229.30     20.99 o 
   1   4  11       21.34       22.22      6.04 o 
   2   4  11     1303.47     1305.44     29.08 o 
   3   4  11      107.04       96.03      7.91 o 
   4   4  11      317.37      273.89     12.68 o 
   5   4  11     1537.99     1567.31     78.14 o 
   6   4  11      131.88      112.12     13.83 o 
   7   4  11      373.39      338.56     25.77 o 
   8   4  11       77.47       54.05     31.36 o 
  -9   5  11       27.60       11.35     10.11 o 
  -8   5  11        4.02       -0.82      7.44 o 
  -7   5  11      206.89      250.22     10.80 o 
  -6   5  11       34.12       41.68      6.95 o 
  -5   5  11       39.86       34.60      6.40 o 
  -4   5  11      322.41      335.53     11.10 o 
  -3   5  11        1.86        4.26      4.98 o 
  -2   5  11       29.79       40.05      7.32 o 
  -1   5  11      161.27      154.69      9.28 o 
   0   5  11      472.00      491.52     15.03 o 
   1   5  11       15.23        8.55      6.30 o 
   2   5  11      523.03      464.86     21.02 o 
   3   5  11      100.33       98.81     10.72 o 
   4   5  11       11.64       22.86      8.27 o 
   5   5  11      157.50      160.17     13.88 o 
   6   5  11        2.37       15.36     13.87 o 
   7   5  11        3.93       45.80     29.29 o 
  -9   6  11       86.06       98.13     13.02 o 
  -8   6  11       43.91       44.83     10.52 o 
  -7   6  11        2.11        4.78      8.28 o 
  -6   6  11      453.74      432.33     14.50 o 
  -5   6  11       11.81       12.71      7.76 o 
  -4   6  11     1428.06     1489.48     32.11 o 
  -3   6  11       66.63       71.14      7.83 o 
  -2   6  11     2736.72     2701.34     59.85 o 
  -1   6  11       74.66       65.38      7.65 o 
   0   6  11      975.21     1005.99     25.25 o 
   1   6  11     1618.40     1652.75     39.05 o 
   2   6  11       87.05       89.08      9.67 o 
   3   6  11      618.27      645.07     21.38 o 
   4   6  11      100.19      127.44     10.58 o 
   5   6  11      650.26      656.24     33.42 o 
   6   6  11      158.51      132.04     18.62 o 
  -8   7  11       19.06       37.42     11.47 o 
  -7   7  11      361.33      371.93     26.90 o 
  -6   7  11      153.17      148.81     13.97 o 
  -5   7  11      761.82      722.60     22.41 o 
  -4   7  11      369.99      345.51     13.84 o 
  -3   7  11      113.08      104.82     11.06 o 
  -2   7  11       10.22       14.11      8.01 o 
  -1   7  11       63.81       68.71     10.99 o 
   0   7  11       10.20        4.67      9.73 o 
   1   7  11       81.39       77.97      9.18 o 
   2   7  11      147.45      139.95     11.38 o 
   3   7  11       14.43       26.14      8.90 o 
   4   7  11      137.15      121.95     13.57 o 
   5   7  11       54.67       39.82     30.33 o 
   6   7  11      411.10      411.59     72.00 o 
  -7   8  11        8.29       13.59     13.13 o 
  -6   8  11      329.30      366.38     19.81 o 
  -5   8  11        6.55        2.07     10.70 o 
  -4   8  11      204.00      208.26     15.77 o 
  -3   8  11       51.40       49.97     12.02 o 
  -2   8  11      146.47      159.95     19.03 o 
  -1   8  11        5.14       25.26     10.38 o 
   0   8  11      136.32      159.60     25.17 o 
   1   8  11       55.68       56.88     12.01 o 
   2   8  11       66.58       65.08     12.70 o 
   3   8  11       94.10      106.20     11.78 o 
   4   8  11      164.89      143.57     20.06 o 
   5   8  11       27.46       36.21     17.84 o 
  -6   9  11       28.82       31.70     13.53 o 
  -5   9  11      411.39      480.94     53.23 o 
  -4   9  11      141.76      140.29     24.34 o 
  -3   9  11      385.34      382.90     32.60 o 
  -2   9  11      143.00      135.52     18.08 o 
  -1   9  11      538.55      537.81     27.97 o 
   0   9  11      148.96      131.87     14.15 o 
   1   9  11      622.20      678.98     32.54 o 
   2   9  11      158.34      145.64     30.53 o 
   3   9  11      131.89      123.04     19.20 o 
  -3  10  11        0.63       -1.65     21.04 o 
  -2  10  11       44.10       40.02     25.17 o 
  -1  10  11      197.31      184.85     27.64 o 
   0  10  11        4.08      -14.03     19.81 o 
   1  10  11      119.01       70.57     18.98 o 
 -10   0  12      204.96      218.76     22.41 o 
  -9   0  12       83.99       80.42     16.71 o 
  -8   0  12       51.73       46.97     11.37 o 
  -7   0  12     1339.82     1192.99     35.50 o 
  -6   0  12       19.62       28.04      8.59 o 
  -5   0  12       73.66       62.10      9.10 o 
  -4   0  12      693.46      728.17     27.02 o 
  -3   0  12     3589.43     3579.75     85.04 o 
  -2   0  12      270.15      234.24     11.76 o 
  -1   0  12     7241.31     7252.87    165.33 o 
   0   0  12     2823.50     2898.93     69.46 o 
   1   0  12      812.43      906.54     36.42 o 
   2   0  12     1576.78     1474.65     52.69 o 
   3   0  12       70.30       58.94     12.44 o 
   4   0  12      846.42      865.82     64.37 o 
   5   0  12       16.75       20.30     22.28 o 
   6   0  12      599.65      586.76     31.48 o 
   7   0  12       84.23       98.61     28.47 o 
   8   0  12      146.24      109.34     32.18 o 
 -10   1  12        0.87        6.88      9.40 o 
  -9   1  12      313.82      321.32     12.97 o 
  -8   1  12      151.33      153.79     10.47 o 
  -7   1  12       10.37        5.80      5.49 o 
  -6   1  12     1308.40     1288.29     23.99 o 
  -5   1  12        8.75       11.00      5.15 o 
  -4   1  12      503.34      443.03     13.17 o 
  -3   1  12      855.07      875.86     18.41 o 
  -2   1  12      188.99      193.05      8.37 o 
  -1   1  12      132.67      148.44      7.12 o 
   0   1  12      174.92      192.70     10.19 o 
   1   1  12      119.61      151.49      8.01 o 
   2   1  12       43.13       72.86      8.82 o 
   3   1  12        0.96       -2.52     10.18 o 
   4   1  12      373.35      337.77     16.08 o 
   5   1  12      270.47      264.37     14.63 o 
   6   1  12      312.58      330.89     16.63 o 
   7   1  12       74.29       55.69     18.56 o 
   8   1  12       53.47       31.77     29.29 o 
 -10   2  12      124.38      147.12     11.64 o 
  -9   2  12      527.57      551.70     17.44 o 
  -8   2  12      402.08      420.44     14.05 o 
  -7   2  12     1235.43     1264.76     27.71 o 
  -6   2  12       34.92       24.99      6.10 o 
  -5   2  12     2623.42     2495.17     40.29 o 
  -4   2  12       45.01       38.77      4.94 o 
  -3   2  12      211.77      250.19     10.60 o 
  -2   2  12     2253.58     2252.47     42.92 o 
  -1   2  12     1631.30     1700.51     30.80 o 
   0   2  12      126.48      135.18      8.08 o 
   1   2  12      614.78      602.70     16.62 o 
   2   2  12       54.95       81.09     16.49 o 
   3   2  12      776.88      700.94     22.56 o 
   4   2  12       97.11       95.71     10.24 o 
   5   2  12      233.20      222.38     16.67 o 
   6   2  12      167.20      192.40     20.52 o 
   7   2  12        2.03      -22.28     22.28 o 
   8   2  12      335.01      286.35     42.91 o 
 -10   3  12      298.76      277.21     14.90 o 
  -9   3  12       18.73       24.55      8.23 o 
  -8   3  12      997.17     1019.79     23.41 o 
  -7   3  12      110.24      101.53      8.38 o 
  -6   3  12      376.68      349.19     12.04 o 
  -5   3  12      220.61      214.25      9.19 o 
  -4   3  12     1119.31     1052.03     19.52 o 
  -3   3  12        6.87       26.80      4.61 o 
  -2   3  12      290.04      290.64     12.02 o 
  -1   3  12     1037.24     1053.27     30.03 o 
   0   3  12     2661.34     2722.12     52.96 o 
   1   3  12      446.34      480.85     14.86 o 
   2   3  12      324.01      278.65     11.49 o 
   3   3  12     1195.83     1169.12     39.43 o 
   4   3  12      435.50      399.96     26.94 o 
   5   3  12       96.15       92.16     12.81 o 
   6   3  12        1.47       10.98     14.11 o 
   7   3  12      299.37      264.07     40.02 o 
 -10   4  12        3.41      -10.80     10.80 o 
  -9   4  12       48.23       44.44     10.01 o 
  -8   4  12        1.02       -3.74      7.59 o 
  -7   4  12       39.82       32.89      7.62 o 
  -6   4  12      139.79      155.94      9.12 o 
  -5   4  12      399.08      384.29     12.29 o 
  -4   4  12        0.28       -3.66      5.29 o 
  -3   4  12       95.52      108.21      6.24 o 
  -2   4  12        2.05        7.07      5.92 o 
  -1   4  12        2.65       -1.84      5.93 o 
   0   4  12        3.99       10.88      5.98 o 
   1   4  12      551.81      556.54     16.54 o 
   2   4  12       92.90      119.73      8.71 o 
   3   4  12       36.99       23.68      7.00 o 
   4   4  12      201.61      245.28     20.67 o 
   5   4  12       20.88       19.97     10.66 o 
   6   4  12        2.32        0.50     14.80 o 
   7   4  12        8.21        1.24     29.29 o 
  -9   5  12        2.86       -2.68     10.63 o 
  -8   5  12      597.68      604.93     19.21 o 
  -7   5  12       42.93       57.35      8.12 o 
  -6   5  12     1027.28     1036.07     22.49 o 
  -5   5  12       47.11       50.27      7.13 o 
  -4   5  12     1658.99     1652.94     30.85 o 
  -3   5  12      120.85      108.99      9.27 o 
  -2   5  12     1505.68     1559.34     33.48 o 
  -1   5  12      364.68      403.44     14.09 o 
   0   5  12     1492.15     1513.03     32.86 o 
   1   5  12      372.52      379.72     13.97 o 
   2   5  12      778.66      747.15     22.26 o 
   3   5  12      874.65      838.95     32.37 o 
   4   5  12      206.55      183.61     12.23 o 
   5   5  12       83.84       89.52     13.54 o 
   6   5  12        1.58      -17.88     19.19 o 
  -8   6  12        0.18        1.71     10.72 o 
  -7   6  12      204.91      198.60     12.87 o 
  -6   6  12      154.05      165.70      9.97 o 
  -5   6  12      667.54      629.87     16.92 o 
  -4   6  12      149.89      162.66      8.83 o 
  -3   6  12       15.55       12.22      8.37 o 
  -2   6  12      373.06      341.33     18.64 o 
  -1   6  12      302.24      299.29     14.00 o 
   0   6  12        2.44        2.49      7.71 o 
   1   6  12       81.55       80.13      9.51 o 
   2   6  12       14.81       14.63      8.17 o 
   3   6  12       34.67       29.72     12.27 o 
   4   6  12      110.06       96.66     10.75 o 
   5   6  12      166.92      159.94     14.52 o 
   6   6  12        1.05       19.39     27.64 o 
  -8   7  12      224.18      232.24     18.88 o 
  -7   7  12      155.44      200.74     13.90 o 
  -6   7  12      715.93      749.80     23.12 o 
  -5   7  12        3.30       -7.12      7.25 o 
  -4   7  12      394.40      415.41     18.30 o 
  -3   7  12      222.03      248.16     14.05 o 
  -2   7  12       81.44       94.22     10.49 o 
  -1   7  12      181.75      198.59     16.76 o 
   0   7  12      228.52      229.53     15.65 o 
   1   7  12       37.28       26.92      8.94 o 
   2   7  12      144.33      192.29     12.84 o 
   3   7  12       31.78       28.42     10.15 o 
   4   7  12      121.27      129.03     12.33 o 
   5   7  12      153.22      169.98     21.05 o 
  -6   8  12       10.29       24.61     12.66 o 
  -5   8  12       26.06        7.78     15.32 o 
  -4   8  12       56.89       71.28     15.80 o 
  -3   8  12      468.59      545.49     24.38 o 
  -2   8  12        8.59       20.49     11.03 o 
  -1   8  12      861.64      839.28     30.38 o 
   0   8  12      482.63      452.12     21.49 o 
   1   8  12      435.23      468.63     35.32 o 
   2   8  12      518.19      516.58     33.26 o 
   3   8  12       22.60       17.98      9.77 o 
   4   8  12      228.24      296.90     48.07 o 
  -5   9  12       11.61       40.44     22.69 o 
  -4   9  12        7.09       26.41     23.11 o 
  -3   9  12      388.01      489.35     38.78 o 
  -2   9  12      180.40      182.37     27.23 o 
  -1   9  12        2.61        6.43     15.33 o 
   0   9  12      349.01      379.87     34.04 o 
   1   9  12      114.56      151.57     41.67 o 
   2   9  12       15.62        5.60     17.64 o 
 -10   1  13      174.11      181.86     14.56 o 
  -9   1  13      196.62      193.72     14.45 o 
  -8   1  13       80.41       95.69      9.86 o 
  -7   1  13     1245.66     1202.92     27.89 o 
  -6   1  13      270.13      263.16     10.48 o 
  -5   1  13     1866.38     1820.08     33.93 o 
  -4   1  13       10.68       13.88      5.43 o 
  -3   1  13     3759.75     3744.96     74.70 o 
  -2   1  13      234.22      249.68      9.11 o 
  -1   1  13      450.51      455.53     19.64 o 
   0   1  13      357.87      385.19     13.20 o 
   1   1  13      846.97      897.15     26.26 o 
   2   1  13      697.79      706.39     34.62 o 
   3   1  13      333.77      269.36     14.25 o 
   4   1  13      351.86      384.64     19.59 o 
   5   1  13      484.20      398.61     23.76 o 
   6   1  13       12.33        4.55     17.03 o 
   7   1  13      162.88      136.07     22.15 o 
 -10   2  13      122.75      124.19     11.94 o 
  -9   2  13       39.68       36.37      8.49 o 
  -8   2  13      321.80      292.71     12.20 o 
  -7   2  13       38.29       32.48      7.05 o 
  -6   2  13      609.36      568.80     15.56 o 
  -5   2  13      329.80      299.21      9.80 o 
  -4   2  13      115.16      118.13      7.54 o 
  -3   2  13       59.06       65.27      6.16 o 
  -2   2  13     2449.47     2470.07     43.32 o 
  -1   2  13     1334.21     1317.95     28.74 o 
   0   2  13      783.13      783.95     19.92 o 
   1   2  13     1619.67     1637.35     34.75 o 
   2   2  13      655.23      672.82     22.16 o 
   3   2  13      102.21      109.24     10.70 o 
   4   2  13        4.88        0.67      8.24 o 
   5   2  13      418.63      406.45     27.88 o 
   6   2  13        3.79        1.24     26.41 o 
   7   2  13       46.24       33.83     29.29 o 
 -10   3  13       23.45       14.11     13.40 o 
  -9   3  13      309.10      330.97     13.92 o 
  -8   3  13        3.75        0.64      7.69 o 
  -7   3  13       12.69       15.39      6.99 o 
  -6   3  13        0.83       -5.93      6.14 o 
  -5   3  13       77.35       84.27      7.28 o 
  -4   3  13       51.10       49.34      5.74 o 
  -3   3  13      527.20      555.82     17.81 o 
  -2   3  13      474.22      474.08     14.91 o 
  -1   3  13      780.00      810.24     22.99 o 
   0   3  13      188.30      179.32     12.17 o 
   1   3  13      260.31      268.50     12.20 o 
   2   3  13      481.10      498.73     15.90 o 
   3   3  13      395.10      423.97     18.34 o 
   4   3  13      325.25      336.63     16.43 o 
   5   3  13       33.33       21.84     14.89 o 
   6   3  13      400.88      313.99     40.02 o 
   7   3  13       49.25       60.65     32.18 o 
  -9   4  13      447.88      466.49     17.81 o 
  -8   4  13      214.51      202.64     11.59 o 
  -7   4  13      347.70      389.93     13.73 o 
  -6   4  13     1662.47     1646.26     31.93 o 
  -5   4  13        9.23       12.67      6.42 o 
  -4   4  13     2400.63     2320.68     41.06 o 
  -3   4  13      644.59      659.64     15.98 o 
  -2   4  13      505.05      546.66     16.71 o 
  -1   4  13      462.64      460.03     15.26 o 
   0   4  13      329.80      325.98     12.83 o 
   1   4  13       55.54       61.36      7.76 o 
   2   4  13       54.07       50.48      7.86 o 
   3   4  13      294.30      282.14     16.90 o 
   4   4  13      369.81      313.28     21.81 o 
   5   4  13      111.05      119.82     17.43 o 
   6   4  13       51.85       32.18     26.82 o 
  -9   5  13      386.39      373.09     17.66 o 
  -8   5  13       42.78       58.38     10.16 o 
  -7   5  13       46.16       56.76      9.29 o 
  -6   5  13       36.70       37.02      8.15 o 
  -5   5  13      596.63      615.95     16.50 o 
  -4   5  13       50.98       56.16      8.23 o 
  -3   5  13       32.31       42.20      9.29 o 
  -2   5  13       22.59       25.31      8.81 o 
  -1   5  13       79.06       70.39      8.40 o 
   0   5  13       18.41       19.87      7.52 o 
   1   5  13      152.86      144.88      9.97 o 
   2   5  13      296.99      300.16     14.24 o 
   3   5  13       73.73       76.32     10.31 o 
   4   5  13        1.58        2.03     11.17 o 
   5   5  13      144.46      143.03     45.59 o 
   6   5  13        2.32      -27.23     27.23 o 
  -8   6  13      169.02      166.47     14.08 o 
  -7   6  13       48.63       37.32      9.28 o 
  -6   6  13      391.55      372.45     18.21 o 
  -5   6  13       26.86       30.96      7.72 o 
  -4   6  13      229.06      209.98     13.64 o 
  -3   6  13       82.53      117.26     11.28 o 
  -2   6  13     1264.89     1328.89     34.55 o 
  -1   6  13      145.67      125.58     12.92 o 
   0   6  13      346.03      355.31     20.23 o 
   1   6  13      718.31      718.43     30.37 o 
   2   6  13      762.60      747.42     30.13 o 
   3   6  13      492.91      523.16     19.93 o 
   4   6  13       99.15       92.61     13.16 o 
   5   6  13      582.47      682.86     58.18 o 
  -7   7  13      324.27      297.53     15.78 o 
  -6   7  13       91.14      121.37     12.03 o 
  -5   7  13      168.76      178.02     15.76 o 
  -4   7  13       69.44       53.73     13.24 o 
  -3   7  13     1293.71     1297.64     35.06 o 
  -2   7  13       68.91       77.73     12.65 o 
  -1   7  13        5.80       12.85     10.53 o 
   0   7  13      326.14      293.35     23.73 o 
   1   7  13       16.14       22.89     11.68 o 
   2   7  13       51.12       64.62     10.84 o 
   3   7  13       44.72       30.57     10.51 o 
   4   7  13       91.97       59.42     17.85 o 
  -6   8  13       49.67       33.33     17.54 o 
  -5   8  13       48.86       65.38     18.22 o 
  -4   8  13      285.19      274.84     22.89 o 
  -3   8  13        4.69       -2.43     14.47 o 
  -2   8  13      230.78      239.22     29.09 o 
  -1   8  13       76.94       72.84     22.28 o 
   0   8  13       80.83       71.95     33.42 o 
   1   8  13       51.72       63.86     16.71 o 
   2   8  13       92.07      106.96     20.01 o 
   3   8  13        9.27       15.84     17.43 o 
  -3   9  13      494.48      514.93     40.44 o 
  -2   9  13       73.28       64.78     23.93 o 
  -1   9  13      254.37      253.31     23.55 o 
   0   9  13        5.68        0.25     16.92 o 
 -10   0  14       58.59       78.95     19.86 o 
  -9   0  14      986.14      946.06     40.71 o 
  -8   0  14       48.09       28.69     14.37 o 
  -7   0  14      390.20      377.17     18.98 o 
  -6   0  14       79.38       74.30     10.60 o 
  -5   0  14      786.41      748.25     38.17 o 
  -4   0  14       32.04       32.84      8.87 o 
  -3   0  14      551.44      540.32     20.09 o 
  -2   0  14      192.45      222.89     12.75 o 
  -1   0  14      695.80      708.59     32.24 o 
   0   0  14        5.25       10.78     22.07 o 
   1   0  14     1842.21     1759.81     62.14 o 
   2   0  14      631.11      616.81     56.32 o 
   3   0  14      392.36      374.11     25.32 o 
   4   0  14      804.34      825.94     44.15 o 
   5   0  14      101.32       92.01     28.47 o 
   6   0  14     1600.04     1417.71     85.00 o 
   7   0  14        7.00       12.79     27.23 o 
  -9   1  14      152.12      150.70     16.32 o 
  -8   1  14      195.40      204.69     11.98 o 
  -7   1  14       81.70       82.21      9.61 o 
  -6   1  14      436.09      423.78     13.79 o 
  -5   1  14      314.74      293.21     11.18 o 
  -4   1  14      473.85      451.82     13.35 o 
  -3   1  14      149.73      142.85      7.96 o 
  -2   1  14      187.63      206.85     10.91 o 
  -1   1  14      762.08      780.58     31.50 o 
   0   1  14       36.80       32.95      8.59 o 
   1   1  14       64.18       86.76      9.92 o 
   2   1  14        5.49       16.39      8.52 o 
   3   1  14       63.84       64.92     10.33 o 
   4   1  14       15.90       15.08      9.95 o 
   5   1  14       12.26        5.64     17.15 o 
   6   1  14       52.24       48.25     19.32 o 
  -9   2  14       78.52       77.80      9.53 o 
  -8   2  14      891.15      858.17     21.12 o 
  -7   2  14       94.02       88.36      8.73 o 
  -6   2  14      224.00      229.80     11.95 o 
  -5   2  14     2182.97     2155.75     39.76 o 
  -4   2  14       51.91       55.24      6.92 o 
  -3   2  14     1084.73     1094.97     22.79 o 
  -2   2  14     1032.10     1047.28     24.92 o 
  -1   2  14     1354.92     1398.28     42.30 o 
   0   2  14      124.18      139.10      9.34 o 
   1   2  14      400.10      400.53     28.59 o 
   2   2  14        9.90       14.26      8.52 o 
   3   2  14       62.65       46.82      9.91 o 
   4   2  14        6.73       15.61      9.79 o 
   5   2  14       11.31        5.77     16.33 o 
   6   2  14      118.93      113.88     33.42 o 
  -9   3  14      265.97      277.60     14.63 o 
  -8   3  14      724.92      697.00     19.29 o 
  -7   3  14       25.28       21.29      7.77 o 
  -6   3  14       64.47       73.55      8.01 o 
  -5   3  14       45.50       34.41      6.84 o 
  -4   3  14      137.17      128.34      9.27 o 
  -3   3  14       24.93       24.83      7.39 o 
  -2   3  14      628.77      643.61     18.33 o 
  -1   3  14      368.73      363.00     13.88 o 
   0   3  14     1655.31     1663.49     35.84 o 
   1   3  14       32.46       32.93      7.62 o 
   2   3  14     1016.10     1008.06     53.50 o 
   3   3  14      167.47      220.27     14.20 o 
   4   3  14       86.61       88.84     12.96 o 
   5   3  14      283.40      251.69     39.20 o 
   6   3  14       11.09       18.98     26.82 o 
  -9   4  14       14.07       14.09     10.34 o 
  -8   4  14       26.60       33.58      9.86 o 
  -7   4  14       79.56       75.77      9.25 o 
  -6   4  14       16.83       20.90      7.48 o 
  -5   4  14       29.72       45.90      7.23 o 
  -4   4  14       29.28       20.98      7.71 o 
  -3   4  14       14.12       18.58      8.71 o 
  -2   4  14        8.70        4.67      7.04 o 
  -1   4  14      265.57      283.53     15.09 o 
   0   4  14        0.02       -3.08      7.22 o 
   1   4  14       68.77      102.47     11.47 o 
   2   4  14        2.07       -4.27      9.02 o 
   3   4  14       75.97       93.16     14.57 o 
   4   4  14        2.81        5.34     11.73 o 
   5   4  14       15.17       28.47     27.23 o 
   6   4  14        0.33       -9.08     26.41 o 
  -8   5  14      775.42      754.56     22.69 o 
  -7   5  14       46.89       39.42      9.62 o 
  -6   5  14      268.15      258.54     12.90 o 
  -5   5  14        1.00       -0.74      7.03 o 
  -4   5  14      765.20      804.10     25.24 o 
  -3   5  14      125.99      131.54     11.76 o 
  -2   5  14     1253.13     1268.15     33.94 o 
  -1   5  14       42.23       42.05      8.42 o 
   0   5  14     1269.81     1217.49     54.19 o 
   1   5  14      220.07      236.72     17.39 o 
   2   5  14      448.42      437.03     19.00 o 
   3   5  14       53.43       64.26     12.26 o 
   4   5  14       67.24       42.91     30.95 o 
   5   5  14      243.86      183.20     35.90 o 
  -7   6  14       71.09       54.44     10.39 o 
  -6   6  14        0.03        4.55      8.57 o 
  -5   6  14     1190.34     1126.32     39.17 o 
  -4   6  14        0.28        9.74     10.25 o 
  -3   6  14      152.49      151.81     13.23 o 
  -2   6  14      220.14      230.21     14.01 o 
  -1   6  14       55.74       62.52     10.72 o 
   0   6  14        2.47       -1.07     10.65 o 
   1   6  14       12.64        0.84      9.38 o 
   2   6  14        0.69       -6.78      8.80 o 
   3   6  14        0.68        4.74     12.56 o 
   4   6  14        3.30       15.27     29.29 o 
  -6   7  14      413.97      464.35     28.19 o 
  -5   7  14      158.20      137.42     16.21 o 
  -4   7  14      594.71      609.03     28.30 o 
  -3   7  14       91.13       96.42     20.39 o 
  -2   7  14      383.51      416.55     37.13 o 
  -1   7  14      141.62      135.68     18.74 o 
   0   7  14       83.96      115.38     18.83 o 
   1   7  14       23.14       50.14     16.26 o 
   2   7  14        7.12       -9.20     16.05 o 
   3   7  14        8.59       13.93     16.36 o 
  -4   8  14       14.64       17.74     21.46 o 
  -3   8  14       18.81       22.11     17.21 o 
  -2   8  14        9.41       14.54     16.73 o 
  -1   8  14      348.69      352.84     40.64 o 
   0   8  14        1.19       -2.96     16.92 o 
   1   8  14      477.79      438.56     28.26 o 
  -9   1  15        5.29        8.17     10.71 o 
  -8   1  15       66.45       78.20     16.11 o 
  -7   1  15     1017.77      947.30     24.97 o 
  -6   1  15      391.22      394.41     15.28 o 
  -5   1  15      953.22      970.94     22.05 o 
  -4   1  15       33.86       31.93      6.66 o 
  -3   1  15      992.12      988.15     21.55 o 
  -2   1  15        2.26        6.53      6.98 o 
  -1   1  15     1127.10     1189.64     51.28 o 
   0   1  15      187.27      218.12     13.48 o 
   1   1  15      549.31      559.12     28.18 o 
   2   1  15      143.41      175.03     13.22 o 
   3   1  15      455.14      473.17     20.29 o 
   4   1  15      129.30      172.20     23.61 o 
   5   1  15      170.58      152.64     25.79 o 
   6   1  15       10.99       20.22     18.96 o 
  -9   2  15       13.86       11.47     12.11 o 
  -8   2  15      910.01      828.46     24.13 o 
  -7   2  15        0.73       -8.68      8.68 o 
  -6   2  15      527.57      520.43     17.54 o 
  -5   2  15        0.39        4.72      7.53 o 
  -4   2  15      343.90      341.80     12.08 o 
  -3   2  15      185.16      198.05     12.91 o 
  -2   2  15      205.38      192.55     10.75 o 
  -1   2  15        7.92        8.38      7.31 o 
   0   2  15      173.02      187.69     12.96 o 
   1   2  15       14.95       14.02      9.35 o 
   2   2  15      130.41      111.93     12.10 o 
   3   2  15      253.77      242.42     15.02 o 
   4   2  15      371.77      376.20     29.53 o 
   5   2  15       30.17       30.58     19.61 o 
  -8   3  15       22.49       27.09      9.45 o 
  -7   3  15      457.89      426.17     14.81 o 
  -6   3  15       67.43       75.11      8.21 o 
  -5   3  15        4.60       -1.24      7.53 o 
  -4   3  15       18.52       21.90      9.72 o 
  -3   3  15       15.24       28.74      8.03 o 
  -2   3  15       39.93       31.40      8.18 o 
  -1   3  15       78.63       87.45      9.16 o 
   0   3  15        0.97       20.28      7.79 o 
   1   3  15      402.13      405.75     18.03 o 
   2   3  15       39.91       48.94     10.39 o 
   3   3  15      271.06      281.91     16.97 o 
   4   3  15      253.64      244.26     37.96 o 
   5   3  15      176.21      174.12     35.07 o 
  -8   4  15       47.72       44.18     11.48 o 
  -7   4  15      210.25      214.25     12.58 o 
  -6   4  15      623.39      603.92     19.74 o 
  -5   4  15      779.44      812.09     22.57 o 
  -4   4  15     1469.00     1436.08     37.49 o 
  -3   4  15       50.28       66.70     10.39 o 
  -2   4  15     1172.75     1185.20     29.48 o 
  -1   4  15      422.51      422.51     15.88 o 
   0   4  15      453.29      500.58     17.42 o 
   1   4  15      406.87      471.15     19.97 o 
   2   4  15       47.53       40.80     10.38 o 
   3   4  15      401.60      436.38     29.71 o 
   4   4  15       40.01       56.11     30.95 o 
   5   4  15        3.55       21.04     31.36 o 
  -7   5  15      158.43      131.25     11.65 o 
  -6   5  15      314.24      321.29     14.28 o 
  -5   5  15      178.82      165.69     16.03 o 
  -4   5  15      397.50      400.04     18.30 o 
  -3   5  15      222.06      236.71     14.87 o 
  -2   5  15        2.03        9.78      9.72 o 
  -1   5  15       20.88       11.43      9.74 o 
   0   5  15       56.87       68.89      9.54 o 
   1   5  15       39.53       32.97      9.90 o 
   2   5  15       48.68       74.57     17.34 o 
   3   5  15       83.57       96.55     32.18 o 
   4   5  15       11.76       11.14     27.23 o 
  -6   6  15      391.81      370.49     22.85 o 
  -5   6  15        3.34       -4.44     12.74 o 
  -4   6  15      273.36      308.27     32.01 o 
  -3   6  15        5.66        8.57     12.67 o 
  -2   6  15       63.12       69.73     14.01 o 
  -1   6  15       12.26       28.70     16.05 o 
   0   6  15      304.92      295.34     23.94 o 
   1   6  15        5.01        5.87     11.88 o 
   2   6  15      380.10      436.24     22.28 o 
   3   6  15      239.55      206.71     39.20 o 
  -5   7  15      109.71       95.18     15.95 o 
  -4   7  15        8.19       12.71     13.69 o 
  -3   7  15      308.91      296.21     23.69 o 
  -2   7  15        6.37       13.73     18.36 o 
  -1   7  15      122.35      155.12     21.21 o 
   0   7  15      229.20      215.64     22.50 o 
   1   7  15       73.99       44.21     17.82 o 
   2   7  15      102.10       90.58     18.83 o 
  -2   8  15      175.64      207.23     22.21 o 
  -1   8  15        7.74        9.26     18.39 o 
  -8   0  16      118.14      145.46     19.73 o 
  -7   0  16      813.48      794.77     91.80 o 
  -6   0  16        6.27       -6.00     10.27 o 
  -5   0  16      557.95      560.70     23.10 o 
  -4   0  16       39.31       40.08     10.47 o 
  -3   0  16      357.60      402.84     24.18 o 
  -2   0  16       24.54       16.12     13.49 o 
  -1   0  16      261.48      257.91     21.30 o 
   0   0  16       23.72       44.87     15.26 o 
   1   0  16      267.52      250.43     21.51 o 
   2   0  16       57.75       66.46     16.26 o 
   3   0  16      581.57      500.08     49.10 o 
   4   0  16      459.80      502.96     49.10 o 
   5   0  16      520.32      381.25     44.56 o 
  -8   1  16       61.63       65.25     12.55 o 
  -7   1  16       97.41      117.76     10.97 o 
  -6   1  16       67.29       76.03      9.49 o 
  -5   1  16       74.33       81.90      8.37 o 
  -4   1  16      583.49      605.84     16.88 o 
  -3   1  16       15.96       14.45      8.02 o 
  -2   1  16      203.36      221.74     14.31 o 
  -1   1  16       69.36       70.05     11.11 o 
   0   1  16       98.75      125.77     12.62 o 
   1   1  16      330.67      316.70     16.89 o 
   2   1  16       65.12       68.45     11.47 o 
   3   1  16      112.95      106.73     21.62 o 
   4   1  16       24.57       31.84     18.51 o 
   5   1  16        0.93        7.20     19.65 o 
  -8   2  16      135.76      139.02     13.80 o 
  -7   2  16       38.01       39.98     10.31 o 
  -6   2  16      230.34      248.51     13.05 o 
  -5   2  16      254.33      251.78     12.87 o 
  -4   2  16      145.86      171.99     13.07 o 
  -3   2  16     1379.28     1402.76     35.37 o 
  -2   2  16       12.15       20.42      8.29 o 
  -1   2  16     1024.09     1065.27     31.58 o 
   0   2  16        4.29        9.43      9.36 o 
   1   2  16      422.05      446.69     19.83 o 
   2   2  16      198.17      227.55     35.43 o 
   3   2  16       48.25       36.92     19.25 o 
   4   2  16       47.03       71.08     20.57 o 
   5   2  16       71.65       42.91     32.60 o 
  -8   3  16       22.73       43.14     12.13 o 
  -7   3  16      149.28      152.14     13.59 o 
  -6   3  16      492.33      506.59     18.15 o 
  -5   3  16       53.88       41.22     10.88 o 
  -4   3  16      267.42      259.22     15.03 o 
  -3   3  16      394.78      388.46     15.20 o 
  -2   3  16      971.37      960.08     25.39 o 
  -1   3  16       66.87       64.71      9.37 o 
   0   3  16      176.21      193.53     14.09 o 
   1   3  16       23.58       17.28     10.20 o 
   2   3  16      368.09      337.27     21.71 o 
   3   3  16       73.69       54.19     20.26 o 
   4   3  16       40.74       55.29     31.77 o 
  -7   4  16       67.77       65.98     10.49 o 
  -6   4  16       17.58       19.28     10.74 o 
  -5   4  16       23.87       17.85     13.28 o 
  -4   4  16        1.07       12.10     10.26 o 
  -3   4  16      118.48      142.29     12.65 o 
  -2   4  16       17.84       18.94     10.17 o 
  -1   4  16       14.71       31.77      8.61 o 
   0   4  16       15.76       18.76      8.84 o 
   1   4  16       17.51       15.15     13.21 o 
   2   4  16        6.95        7.96     14.81 o 
   3   4  16        6.43      -12.79     28.06 o 
   4   4  16        4.76        8.25     30.95 o 
  -6   5  16      521.73      515.93     26.23 o 
  -5   5  16        3.52       19.36     12.91 o 
  -4   5  16      298.85      319.71     31.82 o 
  -3   5  16       29.70       36.25     13.40 o 
  -2   5  16      708.48      715.70     29.41 o 
  -1   5  16       26.72       33.03     12.89 o 
   0   5  16      312.09      317.06     16.67 o 
   1   5  16        4.23       11.68     25.17 o 
   2   5  16      185.98      215.79     39.61 o 
   3   5  16        3.37      -24.34     28.06 o 
  -5   6  16       63.07       47.66     14.60 o 
  -4   6  16       64.98       60.53     15.59 o 
  -3   6  16      356.76      332.15     21.23 o 
  -2   6  16        6.58       11.47     13.08 o 
  -1   6  16       20.15       -6.17     14.62 o 
   0   6  16       23.73       31.41     17.02 o 
   1   6  16       38.26       46.87     16.71 o 
   2   6  16      122.39      103.98     35.48 o 
  -3   7  16       35.75       24.54     17.31 o 
  -2   7  16      347.59      365.91     27.46 o 
  -1   7  16        2.01       -3.31     17.03 o 
   0   7  16      133.36      159.49     22.00 o 
  -7   1  17       55.85       55.94     11.05 o 
  -6   1  17      242.85      259.82     13.78 o 
  -5   1  17      425.82      413.45     18.54 o 
  -4   1  17      288.85      299.76     14.18 o 
  -3   1  17      594.92      608.32     23.62 o 
  -2   1  17       46.13       38.60     10.71 o 
  -1   1  17      655.51      707.74     25.39 o 
   0   1  17      100.67      118.61     13.09 o 
   1   1  17      651.11      710.09     31.04 o 
   2   1  17       22.41       63.97     22.03 o 
   3   1  17       77.68       69.78     22.90 o 
   4   1  17       20.85        7.10     19.86 o 
  -7   2  17       33.38       19.07     11.30 o 
  -6   2  17      365.99      338.87     27.91 o 
  -5   2  17       71.06       51.79     11.39 o 
  -4   2  17      156.02      171.18     14.20 o 
  -3   2  17       55.92       62.49     10.01 o 
  -2   2  17       18.86       23.51     11.20 o 
  -1   2  17      182.38      205.61     15.22 o 
   0   2  17      165.42      163.76     17.42 o 
   1   2  17       79.91       74.53     16.16 o 
   2   2  17        6.35       17.02     20.27 o 
   3   2  17        9.52       -3.38     19.40 o 
  -7   3  17      173.62      176.27     14.61 o 
  -6   3  17        2.60        6.38     13.26 o 
  -5   3  17      481.97      451.21     28.55 o 
  -4   3  17        5.46        4.35     12.69 o 
  -3   3  17       24.57        2.47     12.25 o 
  -2   3  17      302.73      301.19     16.32 o 
  -1   3  17      263.61      230.91     21.75 o 
   0   3  17       14.43       20.72     13.47 o 
   1   3  17       17.52       38.02     14.51 o 
   2   3  17        0.75        5.76     18.65 o 
   3   3  17      135.58      159.68     35.90 o 
  -6   4  17       10.12       16.95     14.22 o 
  -5   4  17      145.97      159.20     22.48 o 
  -4   4  17      289.48      315.83     20.08 o 
  -3   4  17      135.69      141.75     16.18 o 
  -2   4  17      490.36      490.71     24.89 o 
  -1   4  17       45.31       64.61     18.34 o 
   0   4  17      669.83      709.55     31.42 o 
   1   4  17      116.11      107.63     23.04 o 
   2   4  17      822.43      832.64     66.84 o 
  -5   5  17      190.97      188.32     18.43 o 
  -4   5  17      151.98      163.75     17.17 o 
  -3   5  17        4.03       10.04     14.01 o 
  -2   5  17      182.36      200.35     18.48 o 
  -1   5  17       37.05       31.44     14.41 o 
   0   5  17       21.14       52.81     32.60 o 
   1   5  17       81.32      127.08     33.42 o 
  -3   6  17       17.99        0.63     14.50 o 
  -2   6  17       14.12       35.71     17.91 o 
  -1   6  17       71.28       77.22     19.42 o 
   0   6  17      230.36      220.31     23.89 o 
  -6   0  18      200.28      210.61     21.49 o 
  -5   0  18      382.49      424.52     22.65 o 
  -4   0  18        1.77       19.79     17.74 o 
  -3   0  18      551.88      566.92     33.90 o 
  -2   0  18       63.26       52.11     16.53 o 
  -1   0  18      301.47      370.11     45.39 o 
   0   0  18      192.81      246.32     39.20 o 
   1   0  18       34.62       35.48     28.88 o 
   2   0  18        5.26      -17.33     26.82 o 
   3   0  18      167.53      134.92     37.13 o 
  -6   1  18       18.37        1.35     10.51 o 
  -5   1  18       19.34       21.80     14.01 o 
  -4   1  18       23.27       16.48     11.55 o 
  -3   1  18      124.45      117.57     14.04 o 
  -2   1  18       10.73       11.31     13.45 o 
  -1   1  18      115.92      124.75     16.86 o 
   0   1  18      267.81      325.68     30.78 o 
   1   1  18       90.00      112.85     24.78 o 
   2   1  18      207.45      221.62     28.30 o 
  -6   2  18       31.74       22.87     13.71 o 
  -5   2  18       22.35       25.46     14.41 o 
  -4   2  18       46.87       50.58     14.00 o 
  -3   2  18      386.30      371.14     34.18 o 
  -2   2  18      212.37      183.86     20.09 o 
  -1   2  18      311.80      341.60     23.42 o 
   0   2  18       41.35       34.38     21.20 o 
   1   2  18      173.30      207.54     27.13 o 
   2   2  18       14.10       31.98     21.88 o 
  -5   3  18       33.58       25.98     14.97 o 
  -4   3  18      362.44      346.80     21.25 o 
  -3   3  18       31.46       27.60     13.69 o 
  -2   3  18      589.42      491.19     34.55 o 
  -1   3  18      152.79      144.93     17.55 o 
   0   3  18      160.76      171.80     25.52 o 
   1   3  18       13.91       29.68     22.79 o 
   2   3  18       14.15       33.69     21.86 o 
  -4   4  18       18.71       11.30     14.15 o 
  -3   4  18       71.46       77.29     16.66 o 
  -2   4  18       66.35       42.97     25.99 o 
  -1   4  18       10.44       -0.60     19.65 o 
   0   4  18        2.37       -7.93     20.66 o 
   1   4  18       15.25       49.51     34.66 o 
  -2   5  18      281.94      369.16     22.86 o 
  -1   5  18       38.63       61.48     33.83 o 
  -5   1  19      203.32      204.82     26.41 o 
  -4   1  19       85.34       54.54     21.96 o 
  -3   1  19      127.57      117.83     23.34 o 
  -2   1  19        7.41       -0.55     20.27 o 
  -1   1  19       57.36       23.93     23.74 o 
   0   1  19      139.67      123.48     25.24 o 
   1   1  19      431.05      526.32     38.07 o 
  -4   2  19       44.82       58.24     22.08 o 
  -3   2  19        0.85       -9.85     21.14 o 
  -2   2  19      127.69      131.65     26.08 o 
  -1   2  19       44.94       47.93     27.64 o 
   0   2  19       59.59       68.79     25.24 o 
  -3   3  19      240.63      227.56     28.87 o 
  -2   3  19       37.20       27.72     22.17 o 
  -1   3  19      410.36      490.09     37.10 o 
                                                 
